# Supplementary material for: Tetra­kis[μ-1,3-bis­(4,5-dihydro-1,3-oxazol-2-yl)benzene-κ2 N:N′]tris­ilver(I) tris­(hexa­fluoridophosphate)
Source: Acta Crystallogr Sect E Struct Rep Online. 2012 Aug 11;68(Pt 9):m1170. doi: 10.1107/S1600536812034721 (PMC3435593; doi:10.1107/S1600536812034721)
Supplement: Supplementary file 1 [file e-68-m1170-sup1.cif]

##############################################################################
#                                                                            #
# This CIF contains the data in a paper accepted for publication in          #
# Acta Crystallographica Section E. It conforms to the requirements of       #
# Notes for Authors for Acta Crystallographica Section E, and has been       #
# peer reviewed under the auspices of the IUCr Commission on Journals.       #
#                                                                            #
# Full details of the Crystallographic Information File format               #
# are given in the paper "The Crystallographic Information File (CIF):       #
# a New Standard Archive File for Crystallography" by S. R. Hall, F. H.      #
# Allen and I. D. Brown [Acta Cryst. (1991), A47, 655-685].                  #
#                                                                            #
# The current version of the core CIF dictionary is obtainable from          #
# ftp://ftp.iucr.org/pub/cif_core.dic.                                       #
#                                                                            #
# Software is freely available for graphical display of the structure(s)     #
# in this CIF. For information consult the CIF software page                 #
# http://www.iucr.org/resources/cif/software.                                #
#                                                                            #
# This file may be used for bona fide research purposes within the           #
# scientific community so long as proper attribution is given to the journal # 
# article from which it was obtained.                                        #
#                                                                            #
##############################################################################
data_I
_audit_creation_method     SHELXL-97
_chemical_name_systematic
;
Tetrakis[\m-1,3-bis(4,5-dihydro-1,3-oxazol-2-yl)benzene-
\k^2^<i>N</i>:<i>N</i>']trisilver(I) tris(hexafluoridophosphate)
;
_chemical_name_common     ?
_chemical_formula_moiety     'C48 H48 Ag3 N8 O8 3+, 3(F6 P -)'
_chemical_formula_sum     'C48 H48 Ag3 F18 N8 O8 P3'
_chemical_formula_iupac     '[Ag3 (C12 H12 N2 O2)4] (P F6)3'
_chemical_formula_weight     1623.46
_chemical_melting_point     ?
_symmetry_cell_setting     monoclinic
_symmetry_space_group_name_H-M     'C 2/c'
_symmetry_space_group_name_hall     '-C 2yc'
loop_
    _symmetry_equiv_pos_as_xyz
    'x, y, z'
    '-x, y, -z+1/2'
    'x+1/2, y+1/2, z'
    '-x+1/2, y+1/2, -z+1/2'
    '-x, -y, -z'
    'x, -y, z-1/2'
    '-x+1/2, -y+1/2, -z'
    'x+1/2, -y+1/2, z-1/2'
_cell_length_a     22.7473(16)
_cell_length_b     11.4521(19)
_cell_length_c     24.1382(15)
_cell_angle_alpha     90.00
_cell_angle_beta     116.014(7)
_cell_angle_gamma     90.00
_cell_volume     5651.0(11)
_cell_formula_units_Z     4
_cell_measurement_reflns_used     36
_cell_measurement_theta_min     4.82
_cell_measurement_theta_max     12.53
_cell_measurement_temperature     298(2)
_exptl_crystal_description     plate
_exptl_crystal_colour     colourless
_exptl_crystal_size_max     0.60
_exptl_crystal_size_mid     0.40
_exptl_crystal_size_min     0.30
_exptl_crystal_density_diffrn     1.908
_exptl_crystal_density_meas     ?
_exptl_crystal_density_method     'not measured'
_exptl_crystal_F_000     3216
_exptl_absorpt_coefficient_mu     1.234
_exptl_absorpt_correction_type     psi-scan
_exptl_absorpt_process_details     '(XSCANS; Siemens, 1995)'
_exptl_absorpt_correction_T_min     0.6343
_exptl_absorpt_correction_T_max     0.9642
_exptl_special_details     ?
_diffrn_ambient_temperature     298(2)
_diffrn_radiation_type     MoK\a
_diffrn_radiation_wavelength     0.71073
_diffrn_radiation_source     'fine-focus sealed tube'
_diffrn_radiation_monochromator     graphite
_diffrn_measurement_device_type     'Siemens P4 four-circle'
_diffrn_measurement_method     '\w scans'
_diffrn_detector_area_resol_mean     ?
_diffrn_reflns_number     5107
_diffrn_reflns_av_R_equivalents     0.0200
_diffrn_reflns_av_sigmaI/netI     0.0316
_diffrn_reflns_theta_min     1.99
_diffrn_reflns_theta_max     25.00
_diffrn_reflns_theta_full     25.00
_diffrn_measured_fraction_theta_max     0.999
_diffrn_measured_fraction_theta_full     0.999
_diffrn_reflns_limit_h_min     0
_diffrn_reflns_limit_h_max     26
_diffrn_reflns_limit_k_min     0
_diffrn_reflns_limit_k_max     13
_diffrn_reflns_limit_l_min     -28
_diffrn_reflns_limit_l_max     25
_diffrn_standards_number     3
_diffrn_standards_interval_count     297
_diffrn_standards_interval_time     ?
_diffrn_standards_decay_%     2.03
_refine_special_details
;
Refinement of <i>F</i>^2^ against ALL reflections. The weighted <i>R</i>-factor
<i>wR</i> and goodness of fit <i>S</i> are based on <i>F</i>^2^, conventional
<i>R</i>-factors <i>R</i> are based on <i>F</i>, with <i>F</i> set to zero for
negative <i>F</i>^2^. The threshold expression of <i>F</i>^2^ >
\s(<i>F</i>^2^) is used only for calculating <i>R</i>-factors(gt) <i>etc</i>.
and is not relevant to the choice of reflections for refinement.
<i>R</i>-factors based on <i>F</i>^2^ are statistically about twice as large
as those based on <i>F</i>, and <i>R</i>- factors based on ALL data will be
even larger.
;
_reflns_number_total     4976
_reflns_number_gt     3885
_reflns_threshold_expression     I>2\s(I)
_refine_ls_structure_factor_coef     Fsqd
_refine_ls_matrix_type     full
_refine_ls_R_factor_all     0.0668
_refine_ls_R_factor_gt     0.0503
_refine_ls_wR_factor_gt     0.1250
_refine_ls_wR_factor_ref     0.1366
_refine_ls_goodness_of_fit_ref     1.009
_refine_ls_restrained_S_all     1.009
_refine_ls_number_reflns     4976
_refine_ls_number_parameters     425
_refine_ls_number_restraints     0
_refine_ls_hydrogen_treatment     constr
_refine_ls_weighting_scheme     calc
_refine_ls_weighting_details
        'calc w=1/[\s^2^(Fo^2^)+(0.0628P)^2^+34.3783P] where P=(Fo^2^+2Fc^2^)/3'
_atom_sites_solution_hydrogens     geom
_atom_sites_solution_primary     direct
_atom_sites_solution_secondary     difmap
_refine_ls_shift/su_max     0.000
_refine_ls_shift/su_mean     0.000
_refine_diff_density_max     1.017
_refine_diff_density_min     -0.809
_refine_ls_extinction_method     none
_refine_ls_extinction_coef     ?
loop_
    _atom_type_symbol
    _atom_type_description
    _atom_type_scat_dispersion_real
    _atom_type_scat_dispersion_imag
    _atom_type_scat_source
    'C' 'C' 0.0033 0.0016
                         'International Tables Vol C Tables 4.2.6.8 and 6.1.1.4'
    'H' 'H' 0.0000 0.0000
                         'International Tables Vol C Tables 4.2.6.8 and 6.1.1.4'
    'N' 'N' 0.0061 0.0033
                         'International Tables Vol C Tables 4.2.6.8 and 6.1.1.4'
    'O' 'O' 0.0106 0.0060
                         'International Tables Vol C Tables 4.2.6.8 and 6.1.1.4'
    'F' 'F' 0.0171 0.0103
                         'International Tables Vol C Tables 4.2.6.8 and 6.1.1.4'
    'P' 'P' 0.1023 0.0942
                         'International Tables Vol C Tables 4.2.6.8 and 6.1.1.4'
    'Ag' 'Ag' -0.8971 1.1015
                         'International Tables Vol C Tables 4.2.6.8 and 6.1.1.4'
_computing_data_collection     'XSCANS (Siemens, 1995)'
_computing_cell_refinement     'XSCANS (Siemens, 1995)'
_computing_data_reduction     'XSCANS (Siemens, 1995)'
_computing_structure_solution     'SHELXS97 (Sheldrick, 2008)'
_computing_structure_refinement     'SHELXL97 (Sheldrick, 2008)'
_computing_molecular_graphics     'DIAMOND (Brandenburg, 1999)'
_computing_publication_material     'SHELXTL (Sheldrick, 2008)'
loop_
    _atom_site_type_symbol
    _atom_site_label
    _atom_site_fract_x
    _atom_site_fract_y
    _atom_site_fract_z
    _atom_site_U_iso_or_equiv
    _atom_site_adp_type
    _atom_site_calc_flag
    _atom_site_refinement_flags
    _atom_site_occupancy
    _atom_site_symmetry_multiplicity
    _atom_site_disorder_assembly
    _atom_site_disorder_group
    Ag Ag1 0.5000 0.06276(6) 0.2500 0.0564(2) Uani d S 1 2 . .
    Ag Ag2 0.18074(2) 0.04964(5) 0.26872(2) 0.05790(18) Uani d . 1 1 . .
    O O11 0.31412(19) -0.1417(4) 0.19947(19) 0.0637(11) Uani d . 1 1 . .
    O O31 0.3068(2) -0.0441(4) 0.45572(19) 0.0675(12) Uani d . 1 1 . .
    O O41 0.3592(2) 0.2537(5) 0.08323(18) 0.0694(13) Uani d . 1 1 . .
    O O61 0.14979(18) 0.1693(4) 0.09064(16) 0.0532(9) Uani d . 1 1 . .
    N N11 0.4086(2) -0.0591(4) 0.2133(2) 0.0488(11) Uani d . 1 1 . .
    N N31 0.2312(2) 0.0070(4) 0.3628(2) 0.0507(11) Uani d . 1 1 . .
    N N41 0.4514(2) 0.1949(5) 0.1635(2) 0.0558(12) Uani d . 1 1 . .
    N N61 0.1478(2) 0.1039(4) 0.1765(2) 0.0491(11) Uani d . 1 1 . .
    C C11 0.3711(2) -0.0898(5) 0.2366(3) 0.0458(12) Uani d . 1 1 . .
    C C12 0.3785(3) -0.0977(6) 0.1487(3) 0.0580(15) Uani d . 1 1 . .
    H H12A 0.4034 -0.1606 0.1423 0.070 Uiso calc R 1 1 . .
    H H12B 0.3753 -0.0337 0.1212 0.070 Uiso calc R 1 1 . .
    C C13 0.3111(3) -0.1394(7) 0.1382(3) 0.0712(19) Uani d . 1 1 . .
    H H13A 0.2774 -0.0860 0.1116 0.085 Uiso calc R 1 1 . .
    H H13B 0.3021 -0.2166 0.1198 0.085 Uiso calc R 1 1 . .
    C C21 0.3827(3) -0.0752(5) 0.3012(3) 0.0465(12) Uani d . 1 1 . .
    C C22 0.3315(3) -0.0577(5) 0.3166(2) 0.0457(12) Uani d . 1 1 . .
    H H22A 0.2888 -0.0556 0.2856 0.055 Uiso calc R 1 1 . .
    C C23 0.3426(3) -0.0434(5) 0.3773(2) 0.0469(12) Uani d . 1 1 . .
    C C24 0.4070(3) -0.0470(6) 0.4234(3) 0.0657(17) Uani d . 1 1 . .
    H H24A 0.4155 -0.0356 0.4644 0.079 Uiso calc R 1 1 . .
    C C25 0.4578(3) -0.0674(6) 0.4080(3) 0.0710(19) Uani d . 1 1 . .
    H H25A 0.5003 -0.0719 0.4390 0.085 Uiso calc R 1 1 . .
    C C26 0.4465(3) -0.0810(6) 0.3481(3) 0.0639(17) Uani d . 1 1 . .
    H H26A 0.4813 -0.0942 0.3384 0.077 Uiso calc R 1 1 . .
    C C31 0.2900(3) -0.0254(5) 0.3960(2) 0.0506(13) Uani d . 1 1 . .
    C C32 0.1977(3) 0.0162(6) 0.4034(3) 0.0629(16) Uani d . 1 1 . .
    H H32A 0.1619 -0.0390 0.3911 0.075 Uiso calc R 1 1 . .
    H H32B 0.1809 0.0944 0.4023 0.075 Uiso calc R 1 1 . .
    C C33 0.2505(4) -0.0123(8) 0.4664(3) 0.080(2) Uani d . 1 1 . .
    H H33A 0.2603 0.0549 0.4936 0.096 Uiso calc R 1 1 . .
    H H33B 0.2374 -0.0768 0.4846 0.096 Uiso calc R 1 1 . .
    C C41 0.3914(3) 0.2206(5) 0.1427(2) 0.0464(12) Uani d . 1 1 . .
    C C42 0.4700(3) 0.2166(8) 0.1130(3) 0.081(2) Uani d . 1 1 . .
    H H42A 0.4845 0.1450 0.1013 0.098 Uiso calc R 1 1 . .
    H H42B 0.5049 0.2738 0.1252 0.098 Uiso calc R 1 1 . .
    C C43 0.4086(3) 0.2623(8) 0.0603(3) 0.080(2) Uani d . 1 1 . .
    H H43A 0.4142 0.3426 0.0508 0.096 Uiso calc R 1 1 . .
    H H43B 0.3968 0.2150 0.0237 0.096 Uiso calc R 1 1 . .
    C C51 0.3518(2) 0.2183(5) 0.1772(2) 0.0429(12) Uani d . 1 1 . .
    C C52 0.2861(2) 0.1886(5) 0.1481(2) 0.0430(12) Uani d . 1 1 . .
    H H52A 0.2663 0.1709 0.1062 0.052 Uiso calc R 1 1 . .
    C C53 0.2499(2) 0.1855(4) 0.1822(2) 0.0407(11) Uani d . 1 1 . .
    C C54 0.2793(3) 0.2170(5) 0.2441(2) 0.0469(13) Uani d . 1 1 . .
    H H54A 0.2550 0.2162 0.2667 0.056 Uiso calc R 1 1 . .
    C C55 0.3442(3) 0.2492(5) 0.2721(3) 0.0516(14) Uani d . 1 1 . .
    H H55A 0.3635 0.2712 0.3134 0.062 Uiso calc R 1 1 . .
    C C56 0.3809(3) 0.2492(5) 0.2392(3) 0.0495(13) Uani d . 1 1 . .
    H H56A 0.4249 0.2697 0.2584 0.059 Uiso calc R 1 1 . .
    C C61 0.1804(2) 0.1498(5) 0.1510(2) 0.0427(12) Uani d . 1 1 . .
    C C62 0.0795(3) 0.0839(7) 0.1278(3) 0.0641(18) Uani d . 1 1 . .
    H H62A 0.0479 0.1267 0.1368 0.077 Uiso calc R 1 1 . .
    H H62B 0.0684 0.0015 0.1238 0.077 Uiso calc R 1 1 . .
    C C63 0.0821(3) 0.1300(6) 0.0701(3) 0.0555(14) Uani d . 1 1 . .
    H H63A 0.0713 0.0690 0.0393 0.067 Uiso calc R 1 1 . .
    H H63B 0.0518 0.1943 0.0527 0.067 Uiso calc R 1 1 . .
    P P1 0.5000 0.4236(2) 0.7500 0.0619(6) Uani d S 1 2 . .
    F F1 0.5316(14) 0.3242(15) 0.7277(12) 0.136(9) Uani d P 0.50 1 . .
    F F2 0.4658(10) 0.5162(10) 0.7741(9) 0.102(4) Uani d P 0.50 1 . .
    F F3 0.5624(8) 0.503(2) 0.7726(12) 0.172(9) Uani d P 0.50 1 . .
    F F4 0.4740(10) 0.490(2) 0.6891(7) 0.151(6) Uani d P 0.50 1 . .
    F F5 0.5275(10) 0.3615(19) 0.8141(7) 0.135(5) Uani d P 0.50 1 . .
    F F6 0.4354(9) 0.3566(19) 0.7311(13) 0.156(8) Uani d P 0.50 1 . .
    P P2 0.12182(9) 0.19994(18) 0.52246(10) 0.0733(5) Uani d . 1 1 . .
    F F7 0.0734(4) 0.1210(9) 0.4738(4) 0.231(5) Uani d . 1 1 . .
    F F8 0.0936(4) 0.2993(9) 0.4800(5) 0.241(6) Uani d . 1 1 . .
    F F9 0.1540(4) 0.1000(7) 0.5635(6) 0.266(7) Uani d . 1 1 . .
    F F10 0.0687(4) 0.2167(15) 0.5419(5) 0.290(8) Uani d . 1 1 . .
    F F11 0.1701(3) 0.2775(6) 0.5752(3) 0.156(3) Uani d . 1 1 . .
    F F12 0.1760(4) 0.1934(12) 0.5037(4) 0.248(6) Uani d . 1 1 . .
loop_
    _atom_site_aniso_label
    _atom_site_aniso_U_11
    _atom_site_aniso_U_22
    _atom_site_aniso_U_33
    _atom_site_aniso_U_12
    _atom_site_aniso_U_13
    _atom_site_aniso_U_23
    Ag1 0.0330(3) 0.0662(4) 0.0635(4) 0.000 0.0150(3) 0.000
    Ag2 0.0457(3) 0.0879(4) 0.0438(3) 0.0038(2) 0.0231(2) 0.0128(2)
    O11 0.045(2) 0.090(3) 0.059(2) -0.027(2) 0.0255(19) -0.016(2)
    O31 0.082(3) 0.080(3) 0.041(2) 0.009(2) 0.028(2) 0.010(2)
    O41 0.056(2) 0.114(4) 0.048(2) 0.017(3) 0.031(2) 0.018(2)
    O61 0.042(2) 0.075(3) 0.042(2) 0.0003(19) 0.0179(16) 0.0088(19)
    N11 0.035(2) 0.057(3) 0.057(3) -0.008(2) 0.023(2) -0.003(2)
    N31 0.054(3) 0.059(3) 0.042(2) -0.003(2) 0.024(2) 0.004(2)
    N41 0.039(3) 0.080(4) 0.056(3) 0.005(2) 0.029(2) 0.011(2)
    N61 0.035(2) 0.074(3) 0.043(2) 0.004(2) 0.0216(19) 0.007(2)
    C11 0.036(3) 0.043(3) 0.056(3) 0.000(2) 0.017(2) 0.000(2)
    C12 0.048(3) 0.067(4) 0.063(4) -0.009(3) 0.029(3) -0.009(3)
    C13 0.063(4) 0.096(5) 0.057(4) -0.026(4) 0.029(3) -0.019(4)
    C21 0.039(3) 0.046(3) 0.053(3) -0.006(2) 0.018(2) 0.001(2)
    C22 0.040(3) 0.045(3) 0.044(3) -0.003(2) 0.011(2) 0.003(2)
    C23 0.043(3) 0.046(3) 0.045(3) -0.003(2) 0.013(2) 0.005(2)
    C24 0.066(4) 0.074(4) 0.041(3) -0.009(3) 0.008(3) 0.005(3)
    C25 0.045(3) 0.087(5) 0.059(4) -0.003(3) 0.001(3) 0.011(3)
    C26 0.037(3) 0.075(4) 0.069(4) -0.003(3) 0.014(3) 0.008(3)
    C31 0.065(4) 0.047(3) 0.038(3) -0.005(3) 0.021(3) 0.002(2)
    C32 0.076(4) 0.064(4) 0.064(4) 0.001(3) 0.045(3) 0.005(3)
    C33 0.087(5) 0.112(6) 0.050(4) -0.007(5) 0.039(4) -0.001(4)
    C41 0.047(3) 0.051(3) 0.046(3) 0.000(2) 0.024(2) 0.001(2)
    C42 0.065(4) 0.126(7) 0.074(4) 0.016(4) 0.050(4) 0.027(4)
    C43 0.069(4) 0.128(7) 0.061(4) 0.005(4) 0.046(4) 0.011(4)
    C51 0.039(3) 0.048(3) 0.045(3) 0.007(2) 0.021(2) 0.005(2)
    C52 0.042(3) 0.050(3) 0.041(3) 0.006(2) 0.021(2) 0.004(2)
    C53 0.035(3) 0.045(3) 0.044(3) 0.007(2) 0.019(2) 0.004(2)
    C54 0.045(3) 0.059(3) 0.045(3) 0.010(3) 0.027(2) 0.005(2)
    C55 0.049(3) 0.065(4) 0.044(3) -0.001(3) 0.023(3) -0.006(3)
    C56 0.039(3) 0.060(4) 0.050(3) 0.003(3) 0.020(2) 0.000(3)
    C61 0.040(3) 0.047(3) 0.043(3) 0.008(2) 0.021(2) 0.004(2)
    C62 0.035(3) 0.109(5) 0.047(3) -0.011(3) 0.017(2) 0.005(3)
    C63 0.041(3) 0.071(4) 0.049(3) 0.004(3) 0.015(2) 0.006(3)
    P1 0.0493(12) 0.0745(16) 0.0784(16) 0.000 0.0431(12) 0.000
    F1 0.21(3) 0.091(9) 0.20(2) 0.038(14) 0.18(2) 0.011(13)
    F2 0.124(13) 0.075(6) 0.157(12) 0.029(8) 0.108(11) 0.014(8)
    F3 0.071(9) 0.21(2) 0.23(2) -0.047(10) 0.064(13) -0.034(19)
    F4 0.142(13) 0.225(18) 0.118(11) 0.074(14) 0.086(11) 0.076(12)
    F5 0.157(13) 0.161(15) 0.105(9) 0.074(12) 0.074(9) 0.066(10)
    F6 0.101(11) 0.142(19) 0.25(3) -0.054(11) 0.101(15) -0.039(16)
    P2 0.0472(9) 0.0794(13) 0.0804(12) 0.0067(9) 0.0161(9) -0.0022(10)
    F7 0.147(7) 0.200(9) 0.208(9) -0.008(6) -0.048(6) -0.083(7)
    F8 0.140(6) 0.246(11) 0.283(12) 0.054(7) 0.043(7) 0.168(10)
    F9 0.118(6) 0.153(7) 0.368(14) -0.043(5) -0.041(7) 0.137(8)
    F10 0.091(5) 0.61(2) 0.194(8) 0.005(9) 0.086(6) -0.080(12)
    F11 0.110(5) 0.137(5) 0.166(6) -0.005(4) 0.010(4) -0.052(5)
    F12 0.139(6) 0.457(18) 0.165(7) 0.096(9) 0.082(6) -0.042(9)
_geom_special_details
;
All e.s.d.'s (except the e.s.d. in the dihedral angle between two l.s. planes)
are estimated using the full covariance matrix. The cell e.s.d.'s are taken
into account individually in the estimation of e.s.d.'s in distances, angles
and torsion angles; correlations between e.s.d.'s in cell parameters are only
used when they are defined by crystal symmetry. An approximate (isotropic)
treatment of cell e.s.d.'s is used for estimating e.s.d.'s involving l.s.
planes.
;
loop_
    _geom_bond_atom_site_label_1
    _geom_bond_atom_site_label_2
    _geom_bond_site_symmetry_2
    _geom_bond_distance
    _geom_bond_publ_flag
    Ag1 N11 . 2.331(4) y
    Ag1 N41 . 2.418(5) y
    Ag2 N31 . 2.104(5) y
    Ag2 N61 . 2.106(4) y
    O11 C11 . 1.348(6) ?
    O11 C13 . 1.450(7) ?
    O31 C31 . 1.335(7) ?
    O31 C33 . 1.460(8) ?
    O41 C41 . 1.348(7) ?
    O41 C43 . 1.457(7) ?
    O61 C61 . 1.329(6) ?
    O61 C63 . 1.467(7) ?
    N11 C11 . 1.260(7) ?
    N11 C12 . 1.469(7) ?
    N31 C31 . 1.276(8) ?
    N31 C32 . 1.485(7) ?
    N41 C41 . 1.264(7) ?
    N41 C42 . 1.478(7) ?
    N61 C61 . 1.269(7) ?
    N61 C62 . 1.498(7) ?
    C11 C21 . 1.474(8) ?
    C12 C13 . 1.517(8) ?
    C12 H12A . 0.9700 ?
    C12 H12B . 0.9700 ?
    C13 H13A . 0.9700 ?
    C13 H13B . 0.9700 ?
    C21 C22 . 1.384(8) ?
    C21 C26 . 1.396(8) ?
    C22 C23 . 1.383(8) ?
    C22 H22A . 0.9300 ?
    C23 C24 . 1.398(8) ?
    C23 C31 . 1.469(8) ?
    C24 C25 . 1.380(10) ?
    C24 H24A . 0.9300 ?
    C25 C26 . 1.363(10) ?
    C25 H25A . 0.9300 ?
    C26 H26A . 0.9300 ?
    C32 C33 . 1.504(10) ?
    C32 H32A . 0.9700 ?
    C32 H32B . 0.9700 ?
    C33 H33A . 0.9700 ?
    C33 H33B . 0.9700 ?
    C41 C51 . 1.472(7) ?
    C42 C43 . 1.511(10) ?
    C42 H42A . 0.9700 ?
    C42 H42B . 0.9700 ?
    C43 H43A . 0.9700 ?
    C43 H43B . 0.9700 ?
    C51 C52 . 1.387(7) ?
    C51 C56 . 1.391(7) ?
    C52 C53 . 1.396(7) ?
    C52 H52A . 0.9300 ?
    C53 C54 . 1.391(7) ?
    C53 C61 . 1.479(7) ?
    C54 C55 . 1.378(8) ?
    C54 H54A . 0.9300 ?
    C55 C56 . 1.382(7) ?
    C55 H55A . 0.9300 ?
    C56 H56A . 0.9300 ?
    C62 C63 . 1.515(8) ?
    C62 H62A . 0.9700 ?
    C62 H62B . 0.9700 ?
    C63 H63A . 0.9700 ?
    C63 H63B . 0.9700 ?
    P1 F4 . 1.527(12) ?
    P1 F6 . 1.539(16) ?
    P1 F1 . 1.562(13) ?
    P1 F5 . 1.564(11) ?
    P1 F3 . 1.566(16) ?
    P1 F2 . 1.570(11) ?
    P2 F8 . 1.476(8) ?
    P2 F9 . 1.481(7) ?
    P2 F12 . 1.488(8) ?
    P2 F10 . 1.490(7) ?
    P2 F7 . 1.509(7) ?
    P2 F11 . 1.546(6) ?
loop_
    _geom_angle_atom_site_label_1
    _geom_angle_atom_site_label_2
    _geom_angle_atom_site_label_3
    _geom_angle_site_symmetry_1
    _geom_angle_site_symmetry_3
    _geom_angle
    _geom_angle_publ_flag
    N11 Ag1 N11 . 2_655 106.5(2) ?
    N11 Ag1 N41 . 2_655 134.17(16) ?
    N11 Ag1 N41 2_655 2_655 93.01(17) ?
    N11 Ag1 N41 . . 93.01(17) ?
    N11 Ag1 N41 2_655 . 134.17(16) ?
    N41 Ag1 N41 2_655 . 102.5(3) ?
    N31 Ag2 N61 . . 169.03(17) ?
    C11 O11 C13 . . 105.7(4) ?
    C31 O31 C33 . . 107.0(5) ?
    C41 O41 C43 . . 105.9(5) ?
    C61 O61 C63 . . 106.7(4) ?
    C11 N11 C12 . . 107.2(4) ?
    C11 N11 Ag1 . . 131.5(4) ?
    C12 N11 Ag1 . . 120.5(3) ?
    C31 N31 C32 . . 107.7(5) ?
    C31 N31 Ag2 . . 132.2(4) ?
    C32 N31 Ag2 . . 120.1(4) ?
    C41 N41 C42 . . 106.4(5) ?
    C41 N41 Ag1 . . 119.6(4) ?
    C42 N41 Ag1 . . 129.0(4) ?
    C61 N61 C62 . . 107.9(4) ?
    C61 N61 Ag2 . . 128.5(4) ?
    C62 N61 Ag2 . . 123.4(3) ?
    N11 C11 O11 . . 118.0(5) ?
    N11 C11 C21 . . 126.8(5) ?
    O11 C11 C21 . . 115.2(5) ?
    N11 C12 C13 . . 103.9(5) ?
    N11 C12 H12A . . 111.0 ?
    C13 C12 H12A . . 111.0 ?
    N11 C12 H12B . . 111.0 ?
    C13 C12 H12B . . 111.0 ?
    H12A C12 H12B . . 109.0 ?
    O11 C13 C12 . . 104.0(5) ?
    O11 C13 H13A . . 111.0 ?
    C12 C13 H13A . . 111.0 ?
    O11 C13 H13B . . 111.0 ?
    C12 C13 H13B . . 111.0 ?
    H13A C13 H13B . . 109.0 ?
    C22 C21 C26 . . 119.2(6) ?
    C22 C21 C11 . . 121.3(5) ?
    C26 C21 C11 . . 119.5(5) ?
    C23 C22 C21 . . 121.1(5) ?
    C23 C22 H22A . . 119.4 ?
    C21 C22 H22A . . 119.4 ?
    C22 C23 C24 . . 118.8(6) ?
    C22 C23 C31 . . 123.2(5) ?
    C24 C23 C31 . . 118.0(5) ?
    C25 C24 C23 . . 119.9(6) ?
    C25 C24 H24A . . 120.0 ?
    C23 C24 H24A . . 120.0 ?
    C26 C25 C24 . . 121.0(6) ?
    C26 C25 H25A . . 119.5 ?
    C24 C25 H25A . . 119.5 ?
    C25 C26 C21 . . 119.9(6) ?
    C25 C26 H26A . . 120.0 ?
    C21 C26 H26A . . 120.0 ?
    N31 C31 O31 . . 116.8(5) ?
    N31 C31 C23 . . 128.2(5) ?
    O31 C31 C23 . . 115.0(5) ?
    N31 C32 C33 . . 103.9(5) ?
    N31 C32 H32A . . 111.0 ?
    C33 C32 H32A . . 111.0 ?
    N31 C32 H32B . . 111.0 ?
    C33 C32 H32B . . 111.0 ?
    H32A C32 H32B . . 109.0 ?
    O31 C33 C32 . . 104.3(5) ?
    O31 C33 H33A . . 110.9 ?
    C32 C33 H33A . . 110.9 ?
    O31 C33 H33B . . 110.9 ?
    C32 C33 H33B . . 110.9 ?
    H33A C33 H33B . . 108.9 ?
    N41 C41 O41 . . 118.5(5) ?
    N41 C41 C51 . . 126.3(5) ?
    O41 C41 C51 . . 115.2(5) ?
    N41 C42 C43 . . 105.0(5) ?
    N41 C42 H42A . . 110.8 ?
    C43 C42 H42A . . 110.8 ?
    N41 C42 H42B . . 110.8 ?
    C43 C42 H42B . . 110.8 ?
    H42A C42 H42B . . 108.8 ?
    O41 C43 C42 . . 103.9(5) ?
    O41 C43 H43A . . 111.0 ?
    C42 C43 H43A . . 111.0 ?
    O41 C43 H43B . . 111.0 ?
    C42 C43 H43B . . 111.0 ?
    H43A C43 H43B . . 109.0 ?
    C52 C51 C56 . . 120.5(5) ?
    C52 C51 C41 . . 120.6(5) ?
    C56 C51 C41 . . 118.9(5) ?
    C51 C52 C53 . . 119.3(5) ?
    C51 C52 H52A . . 120.3 ?
    C53 C52 H52A . . 120.3 ?
    C54 C53 C52 . . 119.8(5) ?
    C54 C53 C61 . . 121.4(4) ?
    C52 C53 C61 . . 118.8(5) ?
    C55 C54 C53 . . 120.3(5) ?
    C55 C54 H54A . . 119.9 ?
    C53 C54 H54A . . 119.9 ?
    C54 C55 C56 . . 120.3(5) ?
    C54 C55 H55A . . 119.8 ?
    C56 C55 H55A . . 119.8 ?
    C55 C56 C51 . . 119.7(5) ?
    C55 C56 H56A . . 120.1 ?
    C51 C56 H56A . . 120.1 ?
    N61 C61 O61 . . 117.7(5) ?
    N61 C61 C53 . . 126.2(5) ?
    O61 C61 C53 . . 116.1(4) ?
    N61 C62 C63 . . 103.0(4) ?
    N61 C62 H62A . . 111.2 ?
    C63 C62 H62A . . 111.2 ?
    N61 C62 H62B . . 111.2 ?
    C63 C62 H62B . . 111.2 ?
    H62A C62 H62B . . 109.1 ?
    O61 C63 C62 . . 104.7(4) ?
    O61 C63 H63A . . 110.8 ?
    C62 C63 H63A . . 110.8 ?
    O61 C63 H63B . . 110.8 ?
    C62 C63 H63B . . 110.8 ?
    H63A C63 H63B . . 108.9 ?
    F4 P1 F4 2_656 . 120(2) ?
    F4 P1 F6 2_656 . 116.9(11) ?
    F4 P1 F6 . . 92.7(16) ?
    F4 P1 F6 2_656 2_656 92.7(16) ?
    F4 P1 F6 . 2_656 116.9(11) ?
    F6 P1 F6 . 2_656 120.2(18) ?
    F4 P1 F1 2_656 2_656 94.4(10) ?
    F6 P1 F1 2_656 2_656 93.3(12) ?
    F4 P1 F1 2_656 . 130.8(17) ?
    F4 P1 F1 . . 94.4(10) ?
    F6 P1 F1 . . 93.3(12) ?
    F1 P1 F1 2_656 . 86.4(13) ?
    F4 P1 F5 2_656 2_656 177.0(16) ?
    F4 P1 F5 . 2_656 57.1(9) ?
    F6 P1 F5 . 2_656 64.2(9) ?
    F6 P1 F5 2_656 2_656 89.0(10) ?
    F1 P1 F5 2_656 2_656 88.0(11) ?
    F1 P1 F5 . 2_656 51.1(9) ?
    F4 P1 F5 2_656 . 57.1(9) ?
    F4 P1 F5 . . 177.0(17) ?
    F6 P1 F5 . . 89.0(10) ?
    F6 P1 F5 2_656 . 64.2(9) ?
    F1 P1 F5 2_656 . 51.1(9) ?
    F1 P1 F5 . . 88.0(11) ?
    F5 P1 F5 2_656 . 125.9(18) ?
    F4 P1 F3 2_656 . 57.7(9) ?
    F4 P1 F3 . . 87.4(11) ?
    F6 P1 F3 . . 173.3(12) ?
    F6 P1 F3 2_656 . 65.4(11) ?
    F1 P1 F3 2_656 . 141.7(17) ?
    F1 P1 F3 . . 93.3(12) ?
    F5 P1 F3 2_656 . 121.0(10) ?
    F5 P1 F3 . . 90.6(16) ?
    F4 P1 F3 2_656 2_656 87.4(11) ?
    F4 P1 F3 . 2_656 57.7(9) ?
    F6 P1 F3 . 2_656 65.4(11) ?
    F6 P1 F3 2_656 2_656 173.3(12) ?
    F1 P1 F3 2_656 2_656 93.3(12) ?
    F1 P1 F3 . 2_656 141.7(17) ?
    F5 P1 F3 2_656 2_656 90.6(16) ?
    F5 P1 F3 . 2_656 121.0(10) ?
    F3 P1 F3 . 2_656 109.4(18) ?
    F4 P1 F2 2_656 . 49.6(8) ?
    F4 P1 F2 . . 88.4(9) ?
    F6 P1 F2 . . 83.2(11) ?
    F6 P1 F2 2_656 . 142.3(15) ?
    F1 P1 F2 2_656 . 89.3(8) ?
    F1 P1 F2 . . 175.7(8) ?
    F5 P1 F2 2_656 . 128.7(14) ?
    F5 P1 F2 . . 89.3(8) ?
    F3 P1 F2 . . 90.1(9) ?
    F4 P1 F2 2_656 2_656 88.4(9) ?
    F4 P1 F2 . 2_656 49.6(8) ?
    F6 P1 F2 . 2_656 142.3(15) ?
    F6 P1 F2 2_656 2_656 83.2(11) ?
    F1 P1 F2 2_656 2_656 175.7(8) ?
    F1 P1 F2 . 2_656 89.3(8) ?
    F5 P1 F2 2_656 2_656 89.3(8) ?
    F5 P1 F2 . 2_656 128.7(14) ?
    F3 P1 F2 2_656 2_656 90.1(9) ?
    F2 P1 F2 . 2_656 95.1(9) ?
    F6 F1 F5 2_656 2_656 133(2) ?
    F6 F1 P1 2_656 . 69.6(14) ?
    F5 F1 P1 2_656 . 64.5(9) ?
    F3 F2 F4 2_656 2_656 132.4(16) ?
    F3 F2 P1 2_656 . 70.6(13) ?
    F4 F2 P1 2_656 . 63.5(8) ?
    F2 F3 F4 2_656 2_656 116.2(18) ?
    F2 F3 P1 2_656 . 70.9(11) ?
    F4 F3 P1 2_656 . 59.8(8) ?
    F2 F3 F6 2_656 2_656 96(2) ?
    F4 F3 F6 2_656 2_656 89(2) ?
    P1 F3 F6 . 2_656 56.5(9) ?
    F2 F4 F5 2_656 2_656 104.8(12) ?
    F2 F4 F3 2_656 2_656 105.1(17) ?
    F5 F4 F3 2_656 2_656 97.0(18) ?
    F2 F4 P1 2_656 . 66.9(8) ?
    F5 F4 P1 2_656 . 62.7(7) ?
    F3 F4 P1 2_656 . 62.5(8) ?
    F1 F5 F4 2_656 2_656 106.5(13) ?
    F1 F5 P1 2_656 . 64.4(8) ?
    F4 F5 P1 2_656 . 60.2(7) ?
    F1 F5 F6 2_656 2_656 97.1(15) ?
    F4 F5 F6 2_656 2_656 90.2(15) ?
    P1 F5 F6 . 2_656 57.2(7) ?
    F1 F6 P1 2_656 . 72.1(15) ?
    F1 F6 F5 2_656 2_656 107(2) ?
    P1 F6 F5 . 2_656 58.6(7) ?
    F1 F6 F3 2_656 2_656 113(3) ?
    P1 F6 F3 . 2_656 58.1(8) ?
    F5 F6 F3 2_656 2_656 84.0(17) ?
    F8 P2 F9 . . 175.8(7) ?
    F8 P2 F12 . . 89.7(6) ?
    F9 P2 F12 . . 86.1(7) ?
    F8 P2 F10 . . 87.3(7) ?
    F9 P2 F10 . . 96.8(8) ?
    F12 P2 F10 . . 175.4(9) ?
    F8 P2 F7 . . 88.6(6) ?
    F9 P2 F7 . . 92.0(6) ?
    F12 P2 F7 . . 98.8(6) ?
    F10 P2 F7 . . 84.6(6) ?
    F8 P2 F11 . . 93.7(6) ?
    F9 P2 F11 . . 85.9(5) ?
    F12 P2 F11 . . 84.0(5) ?
    F10 P2 F11 . . 92.8(6) ?
    F7 P2 F11 . . 176.4(6) ?
data_global
_journal_date_recd_electronic     2012-07-16
_journal_date_accepted     2012-08-05
_journal_name_full     'Acta Crystallographica, Section E'
_journal_year     2012
_journal_volume     68
_journal_issue      9
_journal_page_first     m1170
_journal_page_last     m1170
_journal_paper_category     QM
_journal_paper_doi     10.1107/S1600536812034721
_journal_coeditor_code     HY2575
_publ_contact_author_name     'Maw-Cherng Suen'
_publ_contact_author_address
;
Department of Creative Fashion Design,
Taoyuan Innovation Institute of Technology,
Jhongli 32091,
Taiwan, R.O.C.
;
_publ_contact_author_email     'sun@tiit.edu.tw'
_publ_contact_author_fax     ?
_publ_contact_author_phone     ?
_publ_section_title
;\
Tetrakis[\m-1,3-bis(4,5-dihydro-1,3-oxazol-2-yl)benzene-\k^2^<i>N</i>:\
<i>N</i>']trisilver(I) tris(hexafluoridophosphate)
;
loop_
    _publ_author_name
    _publ_author_address
    'Chun-Wei Yeh'
;
Department of Chemistry
Chung-Yuan Christian University
Jhongli 32023
Taiwan
;
    'Yuh-Wen Ho'
;
Department of Creative Fashion Design
Taoyuan Innovation Institute of Technology
Jhongli 32091
Taiwan
;
    'Hsun-Tsing Lee'
;
Department of Materials Science and Engineering
Vanung University
Jhongli 32061
Taiwan
;
    'Ju-Chun Wang'
;
Department of Chemistry
Soochow University
Taipei
Taiwan
;
    'Maw-Cherng Suen'
;
Department of Creative Fashion Design
Taoyuan Innovation Institute of Technology
Jhongli 32091
Taiwan
;
_iucr_refine_instructions_details
;
TITL 1 in C2/c
CELL 0.71073  22.7473  11.4521  24.1382  90.000 116.014  90.000
ZERR    4.00   0.0016   0.0019   0.0015   0.000   0.007   0.000
LATT  7
SYMM -X, Y, 0.5-Z
SFAC C H N O F P AG
UNIT 192 192 32 32 72 12 12
TEMP 25
omit 0 0 2
L.S. 8
BOND $H
HTAB
FMAP 2
PLAN 20
acta
WGHT    0.062800   34.378300
FVAR       0.06379
AG1   7    0.500000    0.062762    0.250000    10.50000    0.03297    0.06621 =
         0.06348    0.00000    0.01504    0.00000
AG2   7    0.180737    0.049643    0.268721    11.00000    0.04573    0.08788 =
         0.04383    0.01281    0.02309    0.00383
O11   4    0.314119   -0.141716    0.199473    11.00000    0.04502    0.08977 =
         0.05922   -0.01555    0.02554   -0.02741
O31   4    0.306821   -0.044058    0.455722    11.00000    0.08159    0.08048 =
         0.04119    0.00968    0.02761    0.00927
O41   4    0.359210    0.253663    0.083232    11.00000    0.05620    0.11358 =
         0.04781    0.01825    0.03140    0.01708
O61   4    0.149794    0.169291    0.090643    11.00000    0.04212    0.07474 =
         0.04220    0.00876    0.01787    0.00033
N11   3    0.408649   -0.059095    0.213296    11.00000    0.03517    0.05718 =
         0.05709   -0.00305    0.02297   -0.00844
N31   3    0.231190    0.007033    0.362785    11.00000    0.05372    0.05942 =
         0.04192    0.00406    0.02368   -0.00265
N41   3    0.451378    0.194905    0.163532    11.00000    0.03924    0.08000 =
         0.05637    0.01105    0.02865    0.00488
N61   3    0.147754    0.103851    0.176531    11.00000    0.03461    0.07446 =
         0.04308    0.00684    0.02156    0.00406
C11   1    0.371118   -0.089775    0.236551    11.00000    0.03576    0.04259 =
         0.05611   -0.00004    0.01740    0.00008
C12   1    0.378468   -0.097698    0.148717    11.00000    0.04826    0.06702 =
         0.06304   -0.00916    0.02851   -0.00899
AFIX  23
H12A  2    0.403416   -0.160583    0.142346    11.00000   -1.20000
H12B  2    0.375343   -0.033684    0.121243    11.00000   -1.20000
AFIX   0
C13   1    0.311071   -0.139444    0.138198    11.00000    0.06317    0.09579 =
         0.05747   -0.01913    0.02908   -0.02596
AFIX  23
H13A  2    0.277444   -0.086023    0.111593    11.00000   -1.20000
H13B  2    0.302108   -0.216618    0.119775    11.00000   -1.20000
AFIX   0
C21   1    0.382712   -0.075185    0.301214    11.00000    0.03887    0.04602 =
         0.05264    0.00051    0.01820   -0.00624
C22   1    0.331476   -0.057723    0.316600    11.00000    0.04016    0.04509 =
         0.04390    0.00314    0.01118   -0.00339
AFIX  43
H22A  2    0.288832   -0.055619    0.285590    11.00000   -1.20000
AFIX   0
C23   1    0.342626   -0.043355    0.377296    11.00000    0.04321    0.04604 =
         0.04452    0.00455    0.01282   -0.00335
C24   1    0.406976   -0.046976    0.423378    11.00000    0.06601    0.07385 =
         0.04054    0.00478    0.00797   -0.00857
AFIX  43
H24A  2    0.415550   -0.035635    0.464375    11.00000   -1.20000
AFIX   0
C25   1    0.457768   -0.067390    0.408002    11.00000    0.04461    0.08660 =
         0.05853    0.01080    0.00123   -0.00268
AFIX  43
H25A  2    0.500343   -0.071915    0.439006    11.00000   -1.20000
AFIX   0
C26   1    0.446506   -0.081026    0.348068    11.00000    0.03668    0.07508 =
         0.06927    0.00791    0.01352   -0.00293
AFIX  43
H26A  2    0.481274   -0.094208    0.338392    11.00000   -1.20000
AFIX   0
C31   1    0.289963   -0.025391    0.396044    11.00000    0.06517    0.04709 =
         0.03770    0.00249    0.02090   -0.00538
C32   1    0.197722    0.016224    0.403360    11.00000    0.07645    0.06360 =
         0.06431    0.00521    0.04525    0.00121
AFIX  23
H32A  2    0.161885   -0.039030    0.391102    11.00000   -1.20000
H32B  2    0.180890    0.094446    0.402265    11.00000   -1.20000
AFIX   0
C33   1    0.250486   -0.012259    0.466442    11.00000    0.08670    0.11232 =
         0.05027   -0.00097    0.03855   -0.00697
AFIX  23
H33A  2    0.260318    0.054871    0.493552    11.00000   -1.20000
H33B  2    0.237439   -0.076782    0.484623    11.00000   -1.20000
AFIX   0
C41   1    0.391420    0.220551    0.142696    11.00000    0.04669    0.05076 =
         0.04556    0.00104    0.02377    0.00037
C42   1    0.470014    0.216596    0.112977    11.00000    0.06525    0.12613 =
         0.07387    0.02743    0.04968    0.01608
AFIX  23
H42A  2    0.484468    0.145007    0.101304    11.00000   -1.20000
H42B  2    0.504926    0.273777    0.125245    11.00000   -1.20000
AFIX   0
C43   1    0.408604    0.262250    0.060330    11.00000    0.06872    0.12773 =
         0.06135    0.01134    0.04578    0.00512
AFIX  23
H43A  2    0.414235    0.342551    0.050796    11.00000   -1.20000
H43B  2    0.396810    0.214953    0.023650    11.00000   -1.20000
AFIX   0
C51   1    0.351778    0.218264    0.177210    11.00000    0.03874    0.04817 =
         0.04474    0.00519    0.02094    0.00697
C52   1    0.286057    0.188607    0.148055    11.00000    0.04181    0.04970 =
         0.04063    0.00433    0.02086    0.00637
AFIX  43
H52A  2    0.266272    0.170932    0.106213    11.00000   -1.20000
AFIX   0
C53   1    0.249876    0.185545    0.182150    11.00000    0.03518    0.04493 =
         0.04385    0.00379    0.01916    0.00748
C54   1    0.279291    0.216957    0.244096    11.00000    0.04515    0.05854 =
         0.04491    0.00481    0.02711    0.01014
AFIX  43
H54A  2    0.255046    0.216169    0.266674    11.00000   -1.20000
AFIX   0
C55   1    0.344232    0.249242    0.272141    11.00000    0.04861    0.06544 =
         0.04381   -0.00605    0.02314   -0.00072
AFIX  43
H55A  2    0.363453    0.271171    0.313420    11.00000   -1.20000
AFIX   0
C56   1    0.380917    0.249182    0.239215    11.00000    0.03914    0.05962 =
         0.05049   -0.00040    0.02041    0.00343
AFIX  43
H56A  2    0.424912    0.269733    0.258439    11.00000   -1.20000
AFIX   0
C61   1    0.180419    0.149754    0.150978    11.00000    0.04036    0.04720 =
         0.04321    0.00427    0.02085    0.00831
C62   1    0.079511    0.083874    0.127778    11.00000    0.03518    0.10869 =
         0.04702    0.00479    0.01676   -0.01061
AFIX  23
H62A  2    0.047917    0.126667    0.136781    11.00000   -1.20000
H62B  2    0.068421    0.001529    0.123798    11.00000   -1.20000
AFIX   0
C63   1    0.082076    0.129986    0.070067    11.00000    0.04075    0.07097 =
         0.04915    0.00626    0.01460    0.00359
AFIX  23
H63A  2    0.071307    0.068993    0.039266    11.00000   -1.20000
H63B  2    0.051759    0.194344    0.052712    11.00000   -1.20000
AFIX   0
P1    6    0.500000    0.423627    0.750000    10.50000    0.04935    0.07449 =
         0.07837    0.00000    0.04313    0.00000
F1    5    0.531589    0.324169    0.727736    10.50000    0.21478    0.09087 =
         0.20313    0.01051    0.18367    0.03755
F2    5    0.465761    0.516169    0.774073    10.50000    0.12376    0.07467 =
         0.15722    0.01416    0.10798    0.02882
F3    5    0.562399    0.502693    0.772559    10.50000    0.07125    0.21170 =
         0.23057   -0.03381    0.06380   -0.04667
F4    5    0.473987    0.490415    0.689145    10.50000    0.14160    0.22549 =
         0.11850    0.07631    0.08616    0.07359
F5    5    0.527485    0.361503    0.814148    10.50000    0.15657    0.16145 =
         0.10507    0.06611    0.07371    0.07358
F6    5    0.435377    0.356622    0.731094    10.50000    0.10115    0.14213 =
         0.25186   -0.03865    0.10123   -0.05426
P2    6    0.121818    0.199938    0.522460    11.00000    0.04723    0.07941 =
         0.08038   -0.00219    0.01611    0.00667
F7    5    0.073367    0.120977    0.473799    11.00000    0.14731    0.20026 =
         0.20796   -0.08251   -0.04825   -0.00788
F8    5    0.093576    0.299305    0.480026    11.00000    0.14047    0.24618 =
         0.28305    0.16790    0.04345    0.05439
F9    5    0.153980    0.099978    0.563540    11.00000    0.11809    0.15267 =
         0.36786    0.13732   -0.04135   -0.04294
F10   5    0.068656    0.216673    0.541943    11.00000    0.09075    0.61084 =
         0.19405   -0.07977    0.08585    0.00476
F11   5    0.170113    0.277470    0.575213    11.00000    0.10952    0.13678 =
         0.16592   -0.05161    0.01017   -0.00531
F12   5    0.175963    0.193358    0.503729    11.00000    0.13868    0.45732 =
         0.16486   -0.04237    0.08212    0.09595
HKLF 4
REM  1 in C2/c
REM R1 =  0.0503 for   3885 Fo > 4sig(Fo)  and  0.0668 for all   4976 data
REM    425 parameters refined using      0 restraints
END
;
