# Supplementary material for: Tetra­kis[μ-1,3-bis­(4,5-dihydro-1,3-oxazol-2-yl)benzene-κ2 N:N′]tris­ilver(I) tris­(hexa­fluoridophosphate)
Source: Acta Crystallogr Sect E Struct Rep Online. 2012 Aug 11;68(Pt 9):m1170. doi: 10.1107/S1600536812034721 (PMC3435593; doi:10.1107/S1600536812034721)
Supplement: Supplementary file 2 [file e-68-m1170-Isup2.hkl]

# 
# h,k,l, Fc-squared, Fo-squared, sigma(Fo-squared) and status flag 
# 
data_I
_shelx_title ' fu008 in C2/c' 
_shelx_refln_list_code          4 
_shelx_F_calc_maximum      655.52 
_exptl_crystal_F_000      3216.00 
_reflns_d_resolution_high  0.8410 
 
loop_ 
 _symmetry_equiv_pos_as_xyz 
 'x, y, z' 
 '-x, y, -z+1/2' 
 'x+1/2, y+1/2, z' 
 '-x+1/2, y+1/2, -z+1/2' 
 '-x, -y, -z' 
 'x, -y, z-1/2' 
 '-x+1/2, -y+1/2, -z' 
 'x+1/2, -y+1/2, z-1/2' 
 
_cell_length_a    22.7473 
_cell_length_b    11.4521 
_cell_length_c    24.1382 
_cell_angle_alpha  90.000 
_cell_angle_beta  116.014 
_cell_angle_gamma  90.000 
 
_shelx_F_squared_multiplier     1.000 
 
loop_ 
 _refln_index_h 
 _refln_index_k 
 _refln_index_l 
 _refln_F_squared_calc 
 _refln_F_squared_meas 
 _refln_F_squared_sigma 
 _refln_observed_status 
   2   0   0     6606.10     5000.43    105.66 o 
   4   0   0    72005.94    80800.51   2899.51 o 
   6   0   0   190949.88   199361.02   5560.67 o 
   8   0   0    31726.74    30582.46    520.93 o 
  10   0   0    18251.63    17532.21    461.96 o 
  12   0   0    48446.69    47721.52    751.91 o 
  14   0   0     2739.27     2729.96    157.26 o 
  16   0   0    41149.36    46269.30    604.47 o 
  18   0   0     3903.63     5550.84    223.61 o 
  20   0   0        5.89       83.55     93.37 o 
  22   0   0    12086.31    12118.97    221.15 o 
  24   0   0     1158.86     1447.30    122.86 o 
   1   1   0     1344.97     1061.52     56.52 o 
   3   1   0    72234.68    74886.01   2744.71 o 
   5   1   0    12691.83    13937.31    299.78 o 
   7   1   0    11438.29    11917.48    336.64 o 
   9   1   0   113887.23   121614.80   1120.49 o 
  11   1   0     4994.00     4513.90    223.61 o 
  13   1   0     3112.07     3467.13    164.63 o 
  15   1   0     5056.71     5462.38    267.84 o 
  17   1   0     1435.08     1818.34    103.20 o 
  19   1   0    20979.13    20127.03    331.72 o 
  21   1   0      473.23      673.28    105.66 o 
  23   1   0      319.50      199.03    108.12 o 
   0   2   0    53549.00    44966.98    385.78 o 
   2   2   0     3661.00     4037.20    186.75 o 
   4   2   0   106578.70   110736.73   4410.70 o 
   6   2   0    62620.27    67165.44    739.62 o 
   8   2   0    26269.84    26700.07    538.13 o 
  10   2   0    33316.62    36767.27    683.11 o 
  12   2   0    30023.81    30506.29    614.30 o 
  14   2   0     2177.10     1960.86     90.92 o 
  16   2   0    13395.75    12354.86    336.64 o 
  18   2   0     1337.02     1587.36    105.66 o 
  20   2   0       23.03      117.95     93.37 o 
  22   2   0     7677.53     7966.28    191.66 o 
  24   2   0      128.57      476.70    110.57 o 
   1   3   0     7498.70     7666.50    228.52 o 
   3   3   0    15224.07    13723.53    380.87 o 
   5   3   0    47830.66    47394.71    688.02 o 
   7   3   0    21782.18    20810.13    501.27 o 
   9   3   0     6923.22     6351.89    275.21 o 
  11   3   0     2558.14     2479.33    135.15 o 
  13   3   0    11135.55    11919.94    385.78 o 
  15   3   0     4680.59     5754.79    260.46 o 
  17   3   0     1678.54     1457.13    103.20 o 
  19   3   0     3045.32     3248.43    157.26 o 
  21   3   0       86.92      103.20    103.20 o 
  23   3   0        0.96      -49.14    110.57 o 
   0   4   0    43435.18    42092.05    545.50 o 
   2   4   0    22091.75    20488.23    420.18 o 
   4   4   0      190.87      388.24     54.06 o 
   6   4   0      523.03     1054.14     71.26 o 
   8   4   0      117.87      208.86     58.97 o 
  10   4   0      103.82      103.20     68.80 o 
  12   4   0       96.52       63.89     81.09 o 
  14   4   0     2335.63     1975.60     95.83 o 
  16   4   0      156.60      -36.86     98.29 o 
  18   4   0      315.31      179.38     95.83 o 
  20   4   0      184.10      100.75     98.29 o 
  22   4   0        0.59      223.61    117.95 o 
   1   5   0     2408.11     1837.99     76.17 o 
   3   5   0     2306.10     2218.86     93.37 o 
   5   5   0       42.12       88.46     58.97 o 
   7   5   0     5766.09     4990.60    245.72 o 
   9   5   0     6061.47     5971.03    304.69 o 
  11   5   0      295.77      258.01     78.63 o 
  13   5   0     4042.38     4607.27    226.06 o 
  15   5   0     1773.74     1779.02    110.57 o 
  17   5   0     4849.90     5081.51    199.03 o 
  19   5   0      296.54      363.67    108.12 o 
  21   5   0        6.12      179.38    105.66 o 
   0   6   0    29508.88    25053.74    560.24 o 
   2   6   0    12406.42    10428.41    373.50 o 
   4   6   0     6492.22     8025.26    388.24 o 
   6   6   0    16366.67    16949.85    555.33 o 
   8   6   0     5274.67     4865.28    282.58 o 
  10   6   0     5424.25     4560.59    221.15 o 
  12   6   0     3617.91     3159.98    154.80 o 
  14   6   0     2555.20     2604.65    125.32 o 
  16   6   0     2071.36     2135.32    127.78 o 
  18   6   0     1108.90      938.66    115.49 o 
  20   6   0      365.75      368.58    110.57 o 
   1   7   0    20745.02    19456.21    464.41 o 
   3   7   0    10647.76    11556.27    380.87 o 
   5   7   0        0.46        4.91     68.80 o 
   7   7   0      367.25      250.64     78.63 o 
   9   7   0     3540.98     3172.26    164.63 o 
  11   7   0     1553.25     1496.44    108.12 o 
  13   7   0     6278.64     6956.37    260.46 o 
  15   7   0        9.29        2.46    105.66 o 
  17   7   0       42.67       39.32     98.29 o 
  19   7   0     3778.19     3717.76    159.72 o 
   0   8   0    34672.12    33410.71    557.79 o 
   2   8   0     1300.21     1290.04     76.17 o 
   4   8   0     2070.46     1412.90     83.55 o 
   6   8   0    12258.60    10833.85    390.70 o 
   8   8   0      299.38      341.55     90.92 o 
  10   8   0     5412.33     5477.13    270.29 o 
  12   8   0     3718.77     4115.83    213.78 o 
  14   8   0      277.37       36.86    110.57 o 
  16   8   0     4316.47     3725.13    164.63 o 
  18   8   0     2044.53     2044.40    135.15 o 
   1   9   0     1117.03      955.86     76.17 o 
   3   9   0     8824.54     7472.38    272.75 o 
   5   9   0      565.55      629.05     95.83 o 
   7   9   0      552.26      525.84    103.20 o 
   9   9   0     3771.62     3710.39    203.95 o 
  11   9   0       66.59       46.69    105.66 o 
  13   9   0     3604.95     3747.25    181.83 o 
  15   9   0      605.14      565.16    117.95 o 
  17   9   0       36.44      135.15    108.12 o 
   0  10   0     4849.62     4000.34    191.66 o 
   2  10   0       92.97      267.84     76.17 o 
   4  10   0        3.79      -17.20     86.00 o 
   6  10   0     8958.86     9285.81    267.84 o 
   8  10   0     3845.60     3531.01    162.18 o 
  10  10   0     2444.81     2383.50    140.06 o 
  12  10   0     5006.78     4818.59    184.29 o 
  14  10   0      574.16      606.93    132.69 o 
  16  10   0      514.03      496.36    132.69 o 
   1  11   0      206.63      167.09     81.09 o 
   3  11   0      435.92      388.24     90.92 o 
   5  11   0        0.70      -46.69     86.00 o 
   7  11   0      327.15      410.35    105.66 o 
   9  11   0      804.35      847.74    125.32 o 
  11  11   0       42.47      130.23    113.03 o 
  13  11   0      930.16     1312.15    144.98 o 
   0  12   0      390.97      341.55     86.00 o 
   2  12   0      483.19      511.10     95.83 o 
   4  12   0      109.22      100.75     90.92 o 
   6  12   0      234.87       17.20    108.12 o 
   8  12   0      918.70      904.25    132.69 o 
  10  12   0      156.77      253.09    120.40 o 
   1  13   0      185.82      174.46     95.83 o 
   3  13   0       40.84      -31.94     98.29 o 
   5  13   0       51.39      117.95     98.29 o 
   7  13   0      266.90       86.00    115.49 o 
 -23   1   1      237.58        9.83    105.66 o 
 -21   1   1       30.48      -81.09     98.29 o 
 -19   1   1      286.29       44.23    105.66 o 
 -17   1   1     2650.32     2749.62    122.86 o 
 -15   1   1     6901.60     7440.44    309.61 o 
 -13   1   1     4340.41     4307.49    184.29 o 
 -11   1   1    19118.59    21053.39    545.50 o 
  -9   1   1    57691.82    62255.93    808.42 o 
  -7   1   1     6942.46     8963.91    282.58 o 
  -5   1   1     1109.46     1078.72     71.26 o 
  -3   1   1     4885.50     3695.65    149.89 o 
  -1   1   1     7094.79     6894.94    130.23 o 
   1   1   1     1322.40     1616.85     73.72 o 
   3   1   1    20315.85    25756.50    321.89 o 
   5   1   1    23332.49    24041.37    385.78 o 
   7   1   1     8886.90     8442.98    292.41 o 
   9   1   1     2807.17     3373.75    149.89 o 
  11   1   1     8565.66     8612.53    344.01 o 
  13   1   1     7543.08     7342.15    302.24 o 
  15   1   1     2376.34     2995.34    147.43 o 
  17   1   1      122.57       34.40     86.00 o 
  19   1   1    14835.43    14834.19    287.49 o 
  21   1   1      416.25      466.87    100.75 o 
  23   1   1      175.03       29.49    110.57 o 
 -24   2   1       42.20      -44.23    110.57 o 
 -22   2   1     3231.28     3400.78    149.89 o 
 -20   2   1     2265.42     2209.03    127.78 o 
 -18   2   1     2017.68     2041.94    117.95 o 
 -16   2   1     2115.27     1673.36    103.20 o 
 -14   2   1       24.99      140.06     71.26 o 
 -12   2   1    30379.34    28518.41    606.93 o 
 -10   2   1     9622.92     8622.36    375.95 o 
  -8   2   1      543.30      523.39     49.14 o 
  -6   2   1    93595.45    97875.68    911.63 o 
  -4   2   1    77042.10    79456.41    754.36 o 
  -2   2   1    33748.73    37199.74    434.93 o 
   0   2   1   119695.68   102245.23   2133.56 o 
   2   2   1      787.30     1577.53     73.72 o 
   4   2   1    50057.64    50031.30    562.70 o 
   6   2   1    22398.73    21033.74    430.01 o 
   8   2   1     4462.53     4499.16    226.06 o 
  10   2   1     1029.23      734.71     61.43 o 
  12   2   1    27696.56    28189.14    579.90 o 
  14   2   1     4880.62     6030.00    265.38 o 
  16   2   1    12031.67    12647.27    334.18 o 
  18   2   1      981.68      830.54    100.75 o 
  20   2   1        2.70       41.77     95.83 o 
  22   2   1     4266.63     4359.09    162.18 o 
 -23   3   1      436.46      466.87    117.95 o 
 -21   3   1      262.91      253.09    100.75 o 
 -19   3   1    11931.84    11701.25    265.38 o 
 -17   3   1      670.02      518.47     98.29 o 
 -15   3   1     3422.35     3331.98    152.35 o 
 -13   3   1    17651.29    19812.50    491.44 o 
 -11   3   1     2351.16     2366.30    113.03 o 
  -9   3   1    18445.09    17158.71    516.01 o 
  -7   3   1    12647.47    14571.27    427.55 o 
  -5   3   1      289.74      361.21     49.14 o 
  -3   3   1   381924.69   338677.56   8256.23 o 
  -1   3   1   149707.27   128197.67   4172.35 o 
   1   3   1   212887.83   188259.31   5093.80 o 
   3   3   1   282062.03   255314.20   7234.03 o 
   5   3   1     1965.26     2201.66    108.12 o 
   7   3   1     7656.03     7492.04    321.89 o 
   9   3   1    47557.87    50417.08    813.34 o 
  11   3   1      703.83      469.33     63.89 o 
  13   3   1    17235.97    17085.00    432.47 o 
  15   3   1     6067.37     5720.39    255.55 o 
  17   3   1      485.10      882.14     95.83 o 
  19   3   1     5418.70     5555.76    186.75 o 
  21   3   1      431.43      511.10    110.57 o 
  23   3   1      253.62      280.12    108.12 o 
 -22   4   1    12701.02    11981.37    226.06 o 
 -20   4   1      771.56      678.19    108.12 o 
 -18   4   1      236.58       66.34     98.29 o 
 -16   4   1    26375.20    26636.18    459.50 o 
 -14   4   1      941.90     1383.41     88.46 o 
 -12   4   1    46134.30    45930.21    749.45 o 
 -10   4   1    13046.97    13868.50    471.78 o 
  -8   4   1      423.16      511.10     61.43 o 
  -6   4   1   164936.70   144960.77   1422.73 o 
  -4   4   1      188.63      282.58     46.69 o 
  -2   4   1     9277.06     9135.92    294.87 o 
   0   4   1     1418.91      743.78     27.64 o 
   2   4   1     4800.16     5744.96    260.46 o 
   4   4   1    48244.83    47900.90    771.56 o 
   6   4   1    50311.15    52267.36    840.37 o 
   8   4   1     9810.30    12138.63    439.84 o 
  10   4   1    93074.06    87646.30   1022.20 o 
  12   4   1    24933.09    25783.53    525.84 o 
  14   4   1     1596.15     1756.91     93.37 o 
  16   4   1    25349.57    25889.19    415.27 o 
  18   4   1     3115.23     3476.96    169.55 o 
  20   4   1       26.70       36.86     95.83 o 
  22   4   1     4496.05     4167.43    169.55 o 
 -23   5   1      266.53      154.80    120.40 o 
 -21   5   1      891.91     1233.52    122.86 o 
 -19   5   1     4343.96     4341.89    169.55 o 
 -17   5   1     1116.11     1159.80    110.57 o 
 -15   5   1     6069.79     6774.53    270.29 o 
 -13   5   1     9625.80     9973.83    358.75 o 
 -11   5   1     2464.11     2346.64    115.49 o 
  -9   5   1    19554.95    17569.07    533.22 o 
  -7   5   1    14408.77    13522.04    511.10 o 
  -5   5   1      450.38      262.92     56.52 o 
  -3   5   1    87801.98    85297.21    970.60 o 
  -1   5   1     9111.21     7042.37    302.24 o 
   1   5   1       40.17      149.89     39.32 o 
   3   5   1    30077.29    26439.60    616.76 o 
   5   5   1     2055.32     2523.56    152.35 o 
   7   5   1    22046.51    25862.16    616.76 o 
   9   5   1    17666.48    19232.60    511.10 o 
  11   5   1     8276.12     8170.23    339.10 o 
  13   5   1    12996.14    13209.97    358.75 o 
  15   5   1     4712.43     5054.49    221.15 o 
  17   5   1      154.03      110.57     90.92 o 
  19   5   1     6463.67     6727.85    179.38 o 
  21   5   1       59.42      245.72    105.66 o 
 -22   6   1     2242.73     2648.87    147.43 o 
 -20   6   1        7.18      144.98    100.75 o 
 -18   6   1     1836.62     1879.77    130.23 o 
 -16   6   1     7873.71     8740.30    272.75 o 
 -14   6   1     6314.51     6020.17    270.29 o 
 -12   6   1     9388.43    10792.08    368.58 o 
 -10   6   1    12216.15    14192.86    471.78 o 
  -8   6   1     2985.42     2769.28    149.89 o 
  -6   6   1    43648.28    40072.22    798.59 o 
  -4   6   1      940.67      656.08     61.43 o 
  -2   6   1     1906.92     1896.97    103.20 o 
   0   6   1    53910.89    50461.85    538.49 o 
   2   6   1    41978.22    37848.44    673.28 o 
   4   6   1    20939.63    23173.97    614.30 o 
   6   6   1    26646.47    26102.96    660.99 o 
   8   6   1      969.45     1076.26     86.00 o 
  10   6   1     3504.63     3710.39    174.46 o 
  12   6   1      839.77      788.77     88.46 o 
  14   6   1       41.38      -22.11     90.92 o 
  16   6   1    10759.89    11332.66    260.46 o 
  18   6   1      242.64      476.70    105.66 o 
  20   6   1        4.73     -103.20    103.20 o 
 -21   7   1      299.51      488.99    120.40 o 
 -19   7   1      682.06      923.91    127.78 o 
 -17   7   1      907.76      825.62    115.49 o 
 -15   7   1     4504.75     4413.15    211.32 o 
 -13   7   1     1314.32     1449.76    110.57 o 
 -11   7   1     8230.17     7450.27    331.72 o 
  -9   7   1     8796.31     8187.43    385.78 o 
  -7   7   1     2335.90     3073.97    142.52 o 
  -5   7   1     2756.97     2936.37    152.35 o 
  -3   7   1    21421.38    16780.30    461.96 o 
  -1   7   1        1.60      120.40     58.97 o 
   1   7   1     4694.53     4408.24    213.78 o 
   3   7   1    46210.82    47910.72    734.71 o 
   5   7   1     4988.13     4577.79    240.81 o 
   7   7   1      294.60      520.93     86.00 o 
   9   7   1     8854.74     9428.32    356.30 o 
  11   7   1     2277.24     2041.94    115.49 o 
  13   7   1     1532.29     1808.51    117.95 o 
  15   7   1     1471.85     2039.49    125.32 o 
  17   7   1       44.58       71.26     93.37 o 
  19   7   1     2123.76     2395.78    137.60 o 
 -20   8   1      868.27      985.34    127.78 o 
 -18   8   1       31.44       -4.91    110.57 o 
 -16   8   1     2740.46     2705.39    152.35 o 
 -14   8   1     1070.55     1034.49    115.49 o 
 -12   8   1        1.20      125.32    105.66 o 
 -10   8   1      265.79      307.15     98.29 o 
  -8   8   1     3653.57     3218.95    147.43 o 
  -6   8   1     2860.35     3201.75    142.52 o 
  -4   8   1     2452.41     1906.80     86.00 o 
  -2   8   1     1185.80     1218.78     73.72 o 
   0   8   1      834.86      560.63     51.23 o 
   2   8   1      302.91      312.07     63.89 o 
   4   8   1       39.63      149.89     71.26 o 
   6   8   1       67.27      203.95     83.55 o 
   8   8   1      231.19      122.86     88.46 o 
  10   8   1      302.02      398.07    103.20 o 
  12   8   1       22.88      -22.11    103.20 o 
  14   8   1     2516.29     2639.05    140.06 o 
  16   8   1      922.22     1108.20    122.86 o 
  18   8   1        3.99      135.15    110.57 o 
 -17   9   1       59.46       56.52    110.57 o 
 -15   9   1       31.04     -110.57    120.40 o 
 -13   9   1        0.41      -19.66    113.03 o 
 -11   9   1      854.36      997.63    110.57 o 
  -9   9   1      401.66      383.33     98.29 o 
  -7   9   1       83.50       27.03     88.46 o 
  -5   9   1    11075.98    11401.47    334.18 o 
  -3   9   1     2010.88     2206.58    115.49 o 
  -1   9   1      294.63      430.01     71.26 o 
   1   9   1      467.50      609.39     76.17 o 
   3   9   1       32.16      132.69     78.63 o 
   5   9   1     1159.18     1100.83     95.83 o 
   7   9   1     3407.16     3172.26    137.60 o 
   9   9   1      189.74      135.15    105.66 o 
  11   9   1     2493.31     2167.26    132.69 o 
  13   9   1        2.84       24.57    113.03 o 
  15   9   1       43.01       24.57    108.12 o 
  17   9   1      315.90      344.01    115.49 o 
 -16  10   1      296.56      378.41    127.78 o 
 -14  10   1      393.39      415.27    125.32 o 
 -12  10   1      975.44      557.79    130.23 o 
 -10  10   1      508.69      444.76    110.57 o 
  -8  10   1      591.34      589.73    108.12 o 
  -6  10   1     1591.72     1744.62    108.12 o 
  -4  10   1     5741.52     5880.11    216.23 o 
  -2  10   1      449.06      602.02     81.09 o 
   0  10   1      312.29      389.71     74.94 o 
   2  10   1     1418.09     1282.66     90.92 o 
   4  10   1     2691.22     2636.59    154.80 o 
   6  10   1      872.43      968.14    115.49 o 
   8  10   1      495.56      498.81    108.12 o 
  10  10   1     1392.18     1552.96    132.69 o 
  12  10   1      541.82      746.99    122.86 o 
  14  10   1      746.90      756.82    132.69 o 
  16  10   1      858.07      759.28    140.06 o 
 -13  11   1      344.53      461.96    132.69 o 
 -11  11   1      165.21      287.49    108.12 o 
  -9  11   1     1516.76     1435.01    130.23 o 
  -7  11   1      344.91      253.09    103.20 o 
  -5  11   1        3.01       73.72     86.00 o 
  -3  11   1     2057.32     2422.81    115.49 o 
  -1  11   1       76.19       61.43     78.63 o 
   1  11   1      148.19      194.12     81.09 o 
   3  11   1      220.95      380.87     86.00 o 
   5  11   1      482.17      550.42     95.83 o 
   7  11   1      936.43     1071.34    117.95 o 
   9  11   1      376.02      378.41    115.49 o 
  11  11   1        0.67      142.52    117.95 o 
  13  11   1      814.93      928.83    142.52 o 
 -10  12   1      701.97      958.31    122.86 o 
  -8  12   1      602.89      621.67    113.03 o 
  -6  12   1      896.22     1115.57    113.03 o 
  -4  12   1      496.27      430.01     98.29 o 
  -2  12   1      244.06      211.32     93.37 o 
   0  12   1      807.75      999.59     67.76 o 
   2  12   1      587.48      641.33     98.29 o 
   4  12   1       78.19       88.46     93.37 o 
   6  12   1     2099.66     2326.98    137.60 o 
   8  12   1        6.11      -41.77    117.95 o 
  10  12   1      922.04      717.51    135.15 o 
  -7  13   1      340.11      245.72    115.49 o 
  -5  13   1       11.32      -95.83     95.83 o 
  -3  13   1      932.18     1066.43    113.03 o 
  -1  13   1       35.01       61.43     90.92 o 
   1  13   1       82.86      122.86     95.83 o 
   3  13   1      490.68      673.28    108.12 o 
   5  13   1        4.06       44.23     98.29 o 
 -24   0   2      742.26      877.22    117.95 o 
 -22   0   2    19600.77    20131.94    272.75 o 
 -20   0   2      464.33      425.10    100.75 o 
 -18   0   2    18913.12    18340.63    378.41 o 
 -16   0   2    24320.06    24500.86    484.07 o 
 -14   0   2    10331.28    12195.14    393.15 o 
 -12   0   2    73824.43    73254.41    955.86 o 
 -10   0   2    78292.66    87039.38    982.88 o 
  -8   0   2    19746.89    24552.46    471.78 o 
  -6   0   2   429704.78   459449.53   8546.18 o 
  -4   0   2    80620.37   102414.16   3413.07 o 
  -2   0   2       40.61       68.80     14.74 o 
   2   0   2     9251.01    11647.19    194.12 o 
   4   0   2   103496.19   111169.20   3636.67 o 
   6   0   2   162702.48   149332.16   5177.35 o 
   8   0   2     8300.83     8715.73    314.52 o 
  10   0   2     5915.14     5415.70    277.66 o 
  12   0   2     4062.84     4494.24    230.98 o 
  14   0   2       75.80       98.29     68.80 o 
  16   0   2    30248.33    28479.09    452.13 o 
  18   0   2     2591.22     2260.64    115.49 o 
  20   0   2     1455.15     1577.53    115.49 o 
  22   0   2     8597.17     9054.83    196.58 o 
 -25   1   2     5030.59     5054.49    174.46 o 
 -23   1   2       10.23       86.00    108.12 o 
 -21   1   2       19.82      -98.29     98.29 o 
 -19   1   2     9049.78     9086.77    265.38 o 
 -17   1   2       39.67      -78.63     78.63 o 
 -15   1   2    22099.81    24382.92    513.56 o 
 -13   1   2    19620.87    22950.36    547.96 o 
 -11   1   2    14422.59    17161.17    491.44 o 
  -9   1   2    98713.90   104918.05   1044.32 o 
  -7   1   2     1789.65     2248.35    130.23 o 
  -5   1   2   122012.91   132608.38   4619.56 o 
  -3   1   2   118188.25   114670.73   3612.10 o 
  -1   1   2     6530.45     6786.82    137.60 o 
   1   1   2    19726.18    19173.63    240.81 o 
   3   1   2     7020.84     6521.44    189.21 o 
   5   1   2    21501.09    21429.35    378.41 o 
   7   1   2    62637.85    68833.89    766.65 o 
   9   1   2    39747.11    41686.61    680.65 o 
  11   1   2     4758.17     4720.30    245.72 o 
  13   1   2    29855.38    29140.08    533.22 o 
  15   1   2     2113.85     2467.04    120.40 o 
  17   1   2     1811.89     1344.10    103.20 o 
  19   1   2    12786.84    12133.71    250.64 o 
  21   1   2        2.71       93.37     98.29 o 
  23   1   2      439.08      461.96    108.12 o 
 -24   2   2      324.70      253.09    120.40 o 
 -22   2   2     8076.41     8528.98    191.66 o 
 -20   2   2     2700.79     2675.90    130.23 o 
 -18   2   2    14157.47    15431.29    344.01 o 
 -16   2   2    18779.96    22230.40    454.58 o 
 -14   2   2     2684.47     3236.15    159.72 o 
 -12   2   2    31401.31    33993.07    675.73 o 
 -10   2   2    16158.84    18490.52    513.56 o 
  -8   2   2     6616.42     9538.90    348.92 o 
  -6   2   2    90824.38    97268.75    926.37 o 
  -4   2   2    61717.99    52645.77    619.22 o 
  -2   2   2     1145.70     1371.12     76.17 o 
   0   2   2   239639.45   197421.94   7133.29 o 
   2   2   2    86317.45    78053.34   3054.31 o 
   4   2   2      747.49      452.13     31.94 o 
   6   2   2    71594.95    69212.30    759.28 o 
   8   2   2     4009.61     4398.41    199.03 o 
  10   2   2    39402.59    39497.23    683.11 o 
  12   2   2    10930.33    11084.49    366.12 o 
  14   2   2     1300.69     1454.67     83.55 o 
  16   2   2    22733.07    25287.17    425.10 o 
  20   2   2      293.72      486.53     98.29 o 
  22   2   2     5895.61     6192.17    179.38 o 
 -23   3   2      224.06      253.09    108.12 o 
 -21   3   2      257.52      245.72    108.12 o 
 -19   3   2     6821.05     6912.14    230.98 o 
 -17   3   2     3385.71     3793.94    181.83 o 
 -15   3   2     2213.98     2218.86    127.78 o 
 -13   3   2     9175.48    10590.59    395.61 o 
 -11   3   2      934.20      685.56     68.80 o 
  -9   3   2    16468.53    20208.11    545.50 o 
  -7   3   2      283.77      260.46     49.14 o 
  -5   3   2     3893.49     4612.19    233.44 o 
  -3   3   2   129486.95   129504.93   4941.45 o 
  -1   3   2   361609.41   304605.84   6484.58 o 
   1   3   2    74407.16    69099.27    631.50 o 
   3   3   2    64859.40    61855.41    670.82 o 
   5   3   2    10414.04    11526.78    339.10 o 
   7   3   2    22682.55    25992.39    547.96 o 
   9   3   2    11386.20    12782.42    417.73 o 
  11   3   2      789.81      965.68     71.26 o 
  13   3   2     9707.57    10192.52    339.10 o 
  15   3   2       20.77       51.60     76.17 o 
  17   3   2     1913.16     2280.29    130.23 o 
  19   3   2     2961.78     3051.86    152.35 o 
  21   3   2      159.22      194.12    103.20 o 
 -24   4   2       20.10     -108.12    108.12 o 
 -22   4   2      201.61      449.67    117.95 o 
 -20   4   2     1330.49     1260.55    108.12 o 
 -18   4   2      162.75      538.13    108.12 o 
 -16   4   2      394.31      255.55     95.83 o 
 -14   4   2      166.01      368.58     81.09 o 
 -12   4   2      229.15      147.43     86.00 o 
 -10   4   2      105.33      -63.89     63.89 o 
  -8   4   2      770.10      616.76     63.89 o 
  -6   4   2       75.44      154.80     68.80 o 
  -4   4   2      268.32      297.32     44.23 o 
  -2   4   2    11547.29    13010.94    336.64 o 
   0   4   2      429.98      781.84    272.75 o 
   2   4   2     8918.52     7826.22    346.47 o 
   4   4   2     1565.58     1356.38     73.72 o 
   6   4   2     3368.00     2953.57    176.92 o 
   8   4   2     5314.68     4990.60    228.52 o 
  10   4   2     1839.41     1806.05     88.46 o 
  12   4   2     4707.49     5083.97    267.84 o 
  14   4   2     1939.25     1889.60     98.29 o 
  16   4   2      727.40      611.85    103.20 o 
  18   4   2      609.35      837.91    103.20 o 
  20   4   2        1.68       83.55    100.75 o 
  22   4   2       43.82      105.66    110.57 o 
 -23   5   2       73.20      147.43    115.49 o 
 -21   5   2        5.66       -7.37    108.12 o 
 -19   5   2       14.92       95.83    100.75 o 
 -17   5   2      942.03      803.51    108.12 o 
 -15   5   2     1229.94      842.82    100.75 o 
 -13   5   2     1062.58     1511.19     95.83 o 
 -11   5   2     1557.23     1747.08    100.75 o 
  -9   5   2     4205.43     5359.18    270.29 o 
  -7   5   2      521.92      670.82     66.34 o 
  -5   5   2     1287.04     1761.82     95.83 o 
  -3   5   2       39.76      -31.94     51.60 o 
  -1   5   2    12474.12    13018.31    366.12 o 
   1   5   2     1679.69     1599.65     76.17 o 
   3   5   2    13654.35    10148.29    442.30 o 
   5   5   2     4867.67     4243.61    216.23 o 
   7   5   2       40.51      179.38     58.97 o 
   9   5   2      534.83      631.50     71.26 o 
  11   5   2     5188.13     4450.01    245.72 o 
  13   5   2      294.34      130.23     81.09 o 
  15   5   2      833.39      717.51     98.29 o 
  17   5   2      217.16      223.61     95.83 o 
  19   5   2        6.99      -66.34    103.20 o 
  21   5   2      482.92      427.55    113.03 o 
 -22   6   2      740.48      737.16    132.69 o 
 -20   6   2      110.84       17.20    100.75 o 
 -18   6   2     2426.28     2147.60    127.78 o 
 -16   6   2     6834.33     6543.56    253.09 o 
 -14   6   2     1100.48     1095.92    100.75 o 
 -12   6   2     4991.87     4710.48    216.23 o 
 -10   6   2    11505.08    11765.13    434.93 o 
  -8   6   2    12583.13    12096.86    464.41 o 
  -6   6   2      979.22      329.27     78.63 o 
  -4   6   2     1285.49     1341.64     76.17 o 
  -2   6   2      649.55      746.99     56.52 o 
   0   6   2    27934.99    24930.87    390.93 o 
   2   6   2      466.00      454.58     61.43 o 
   4   6   2       30.65       86.00     66.34 o 
   6   6   2    27528.04    24264.97    604.47 o 
   8   6   2     8980.03     9386.55    371.04 o 
  10   6   2     6083.73     6147.95    297.32 o 
  12   6   2      475.99      447.21     83.55 o 
  14   6   2     1371.89     1407.98    105.66 o 
  16   6   2     1814.68     1636.50    120.40 o 
  18   6   2     1170.17      778.94    115.49 o 
  20   6   2      434.16      454.58    105.66 o 
 -21   7   2       45.68       29.49    115.49 o 
 -19   7   2     1957.97     1973.14    135.15 o 
 -17   7   2      197.22       78.63    110.57 o 
 -15   7   2     4627.69     5120.83    230.98 o 
 -13   7   2      700.44      587.27     95.83 o 
 -11   7   2     1449.81     1683.19    108.12 o 
  -9   7   2    22325.40    22311.49    560.24 o 
  -7   7   2       29.43      196.58     71.26 o 
  -5   7   2       32.52       -4.91     63.89 o 
  -3   7   2     8904.35     6214.29    287.49 o 
  -1   7   2     5477.14     4526.19    262.92 o 
   1   7   2     9352.61     8954.08    344.01 o 
   3   7   2     8043.64     6718.02    331.72 o 
   5   7   2     7473.11     7305.29    299.78 o 
   7   7   2    19938.84    20058.22    518.47 o 
   9   7   2     4774.35     4577.79    262.92 o 
  11   7   2     4641.23     4813.68    233.44 o 
  13   7   2     4804.05     4870.19    221.15 o 
  15   7   2       43.74      162.18     98.29 o 
  17   7   2      595.18      574.99    108.12 o 
  19   7   2     2115.28     2272.92    142.52 o 
 -20   8   2      267.12      226.06    120.40 o 
 -18   8   2      504.18      616.76    120.40 o 
 -16   8   2     3444.75     3668.62    172.00 o 
 -14   8   2       97.22      199.03    103.20 o 
 -12   8   2    11716.43    11546.44    329.27 o 
 -10   8   2     2921.42     2801.22    135.15 o 
  -8   8   2       49.67      221.15     90.92 o 
  -6   8   2    13470.16    14251.83    417.73 o 
  -4   8   2     7094.10     7553.47    304.69 o 
  -2   8   2       17.25       34.40     61.43 o 
   0   8   2    17418.98    15955.28    280.60 o 
   2   8   2     2064.91     1916.63     88.46 o 
   4   8   2     8354.24     8467.55    329.27 o 
   6   8   2     6143.60     5599.99    285.04 o 
   8   8   2        9.25        0.00     90.92 o 
  10   8   2     7436.86     7376.55    270.29 o 
  12   8   2     7918.33     7912.22    248.18 o 
  14   8   2        4.34      -61.43    100.75 o 
  16   8   2     2440.44     2865.11    142.52 o 
  18   8   2      471.29      422.64    120.40 o 
 -17   9   2       10.78        2.46    110.57 o 
 -15   9   2      653.41      724.88    122.86 o 
 -13   9   2     3556.20     3243.52    162.18 o 
 -11   9   2       86.43      122.86    100.75 o 
  -9   9   2     2744.16     2452.30    125.32 o 
  -7   9   2      761.85      842.82     98.29 o 
  -5   9   2      191.37      196.58     83.55 o 
  -3   9   2     5016.97     5457.47    245.72 o 
  -1   9   2      270.18      294.87     68.80 o 
   1   9   2      632.64      415.27     73.72 o 
   3   9   2    18674.09    18094.91    378.41 o 
   5   9   2     2300.94     2417.90    140.06 o 
   7   9   2     3877.16     3644.05    191.66 o 
   9   9   2     2299.19     2290.12    132.69 o 
  11   9   2        4.05       71.26    105.66 o 
  13   9   2     3406.21     3791.48    167.09 o 
  15   9   2      107.49      292.41    108.12 o 
  17   9   2       63.73      -63.89    113.03 o 
 -16  10   2     2439.78     2440.01    164.63 o 
 -14  10   2     1143.86     1027.11    132.69 o 
 -12  10   2     2273.43     2666.08    154.80 o 
 -10  10   2     1214.30     1103.29    120.40 o 
  -8  10   2      133.80      218.69     95.83 o 
  -6  10   2     3794.75     4037.20    191.66 o 
  -4  10   2        6.90       71.26     83.55 o 
  -2  10   2      346.45      230.98     78.63 o 
   0  10   2     7891.92     8199.98    173.75 o 
   2  10   2        2.27       56.52     78.63 o 
   4  10   2      242.73      196.58     88.46 o 
   6  10   2     6256.02     6260.98    235.89 o 
   8  10   2      329.39      341.55    113.03 o 
  10  10   2     2439.49     2376.12    149.89 o 
  12  10   2      655.65      987.80    127.78 o 
  14  10   2      288.32      550.42    115.49 o 
 -15  11   2       29.44      162.18    120.40 o 
 -13  11   2     1111.72     1336.72    140.06 o 
 -11  11   2        2.01      113.03    110.57 o 
  -9  11   2      551.15      727.33    115.49 o 
  -7  11   2        0.14       61.43     93.37 o 
  -5  11   2       15.48       39.32     86.00 o 
  -3  11   2     3167.33     2921.63    147.43 o 
  -1  11   2      479.36      395.61     86.00 o 
   1  11   2      160.02       90.92     86.00 o 
   3  11   2     2445.53     2545.67    115.49 o 
   5  11   2      311.78      275.21    103.20 o 
   7  11   2      272.18      437.38    113.03 o 
   9  11   2      945.14      975.51    130.23 o 
  11  11   2      345.13      375.95    122.86 o 
  13  11   2      933.78     1022.20    144.98 o 
 -12  12   2      414.02      326.81    122.86 o 
 -10  12   2       16.25     -115.49    115.49 o 
  -8  12   2      682.25      658.53    120.40 o 
  -6  12   2      367.06      432.47     98.29 o 
  -4  12   2      181.07       -4.91     90.92 o 
  -2  12   2      441.94      597.10     93.37 o 
   0  12   2        9.55       84.72     83.55 o 
   2  12   2      658.64      680.65    100.75 o 
   4  12   2       33.99       90.92     93.37 o 
   6  12   2      110.75      174.46    113.03 o 
   8  12   2     1258.25     1314.61    140.06 o 
  10  12   2        2.54       93.37    115.49 o 
  -7  13   2      218.64      314.52    110.57 o 
  -5  13   2       17.82      -98.29     98.29 o 
  -3  13   2      114.85      149.89    100.75 o 
  -1  13   2      114.83      103.20     90.92 o 
   1  13   2       76.94      -44.23     95.83 o 
   3  13   2      237.08      240.81     98.29 o 
   5  13   2      656.08      577.44    113.03 o 
 -25   1   3     1539.36     1533.30    140.06 o 
 -23   1   3      741.77      715.05    117.95 o 
 -21   1   3     1018.75      977.97    110.57 o 
 -19   1   3     6783.01     7098.89    253.09 o 
 -17   1   3     2906.36     3196.83    186.75 o 
 -15   1   3       31.37      110.57     73.72 o 
 -13   1   3     2057.02     2422.81    130.23 o 
 -11   1   3     3920.89     6010.34    302.24 o 
  -9   1   3    38468.85    44124.16    695.39 o 
  -7   1   3     5527.75     6246.23    287.49 o 
  -5   1   3       47.79      226.06     39.32 o 
  -3   1   3   109810.52   117742.25   3700.56 o 
  -1   1   3    27020.20    28891.90    304.69 o 
   1   1   3   122644.53   118752.16   3273.01 o 
   3   1   3     3779.07     5093.80    181.83 o 
   5   1   3     1483.74     1285.12     68.80 o 
   7   1   3      748.39      923.91     54.06 o 
   9   1   3       37.28      -22.11     46.69 o 
  11   1   3       13.41       39.32     56.52 o 
  13   1   3    13934.29    14844.02    393.15 o 
  15   1   3      971.03     1410.44     90.92 o 
  17   1   3       52.17      137.60     90.92 o 
  19   1   3     1238.86     1044.32    110.57 o 
  21   1   3       49.93      122.86    103.20 o 
 -24   2   3      879.49      923.91    122.86 o 
 -22   2   3     4806.85     4157.60    169.55 o 
 -20   2   3     1844.09     1670.90    117.95 o 
 -18   2   3     2667.75     2705.39    140.06 o 
 -16   2   3     8448.95     7877.82    324.35 o 
 -14   2   3      116.35      157.26     68.80 o 
 -12   2   3    10063.84    10158.12    410.35 o 
 -10   2   3    20419.48    23154.31    567.62 o 
  -8   2   3      730.73      511.10     49.14 o 
  -6   2   3   153118.80   141169.30   5668.79 o 
  -4   2   3    74825.29    75964.72    727.33 o 
  -2   2   3     4557.01     4821.05    174.46 o 
   0   2   3   111299.32   105795.89   3202.98 o 
   2   2   3    18358.66    19561.87    329.27 o 
   4   2   3    11364.24    11195.06    294.87 o 
   6   2   3    22269.92    23525.35    464.41 o 
   8   2   3      176.06      260.46     44.23 o 
  10   2   3     7526.49     6705.73    316.98 o 
  12   2   3     6312.61     6342.06    285.04 o 
  14   2   3      596.85      877.22     81.09 o 
  16   2   3    17672.88    16998.99    341.55 o 
  18   2   3     5575.91     6246.23    196.58 o 
  20   2   3      110.01      140.06     98.29 o 
  22   2   3     2332.15     2636.59    144.98 o 
 -23   3   3        3.82      174.46    103.20 o 
 -21   3   3     3243.40     3435.18    149.89 o 
 -19   3   3     6700.36     6310.12    235.89 o 
 -17   3   3     8971.33     9580.67    312.07 o 
 -15   3   3    24793.07    26321.66    535.67 o 
 -13   3   3     6560.88     6796.65    319.44 o 
 -11   3   3    22191.88    21756.16    589.73 o 
  -9   3   3    46566.29    49178.64    840.37 o 
  -7   3   3      709.96      444.76     51.60 o 
  -5   3   3     1739.61     2275.38    110.57 o 
  -3   3   3   127702.37   131274.11   4789.11 o 
  -1   3   3     1070.16     1410.44     88.46 o 
   1   3   3    70635.91    63103.67    633.96 o 
   3   3   3    93937.40    85397.96    783.85 o 
   5   3   3     1823.37     1326.89     54.06 o 
   7   3   3     1559.15     1668.45     61.43 o 
   9   3   3     7619.28     6381.38    302.24 o 
  11   3   3     2327.31     2798.76    130.23 o 
  13   3   3    13964.48    13315.63    358.75 o 
  15   3   3        9.70       12.29     81.09 o 
  17   3   3       17.56      -51.60     90.92 o 
  19   3   3     5504.13     5152.77    164.63 o 
  21   3   3        2.59      -90.92    100.75 o 
 -24   4   3      118.46      172.00    113.03 o 
 -22   4   3     5474.08     4737.51    172.00 o 
 -20   4   3     1466.89     1088.55    117.95 o 
 -18   4   3    21235.59    22259.89    395.61 o 
 -16   4   3     3000.92     3159.97    159.72 o 
 -14   4   3     4452.57     5462.38    238.35 o 
 -12   4   3    68191.36    72330.50    982.88 o 
 -10   4   3     6878.23     6546.01    312.07 o 
  -8   4   3      337.93      488.99     61.43 o 
  -6   4   3   193639.33   183610.27   1550.50 o 
  -4   4   3      432.15      786.31     46.69 o 
  -2   4   3      786.23      555.33     39.32 o 
   0   4   3   167912.91   152059.08   4834.57 o 
   2   4   3     6556.15     5939.08    248.18 o 
   4   4   3    58290.22    53461.57    734.71 o 
   6   4   3   122839.85   106891.20   1127.86 o 
   8   4   3    21915.07    21952.73    525.84 o 
  10   4   3    21923.63    22940.53    503.73 o 
  12   4   3     9955.02    10364.52    321.89 o 
  14   4   3      480.37      398.07     83.55 o 
  16   4   3    19930.39    19724.04    341.55 o 
  18   4   3       95.37       95.83     95.83 o 
  20   4   3      848.19      678.19    113.03 o 
 -23   5   3      440.98      646.25    117.95 o 
 -21   5   3      762.59      911.63    115.49 o 
 -19   5   3    12867.38    13151.00    267.84 o 
 -17   5   3     1265.74     1309.69    110.57 o 
 -15   5   3     9700.86     9583.13    334.18 o 
 -13   5   3     2383.22     2589.90    142.52 o 
 -11   5   3     7778.01     7293.01    346.47 o 
  -9   5   3    49015.34    47733.80    869.85 o 
  -7   5   3       72.08      228.52     63.89 o 
  -5   5   3       24.40      469.33     54.06 o 
  -3   5   3   104811.53    92504.21    987.80 o 
  -1   5   3      409.58      194.12     41.77 o 
   1   5   3     6790.63     6464.93    287.49 o 
   3   5   3    49694.08    50154.16    801.05 o 
   5   5   3       90.59      206.41     58.97 o 
   7   5   3     2811.79     2223.78     98.29 o 
   9   5   3    13189.57    12123.89    380.87 o 
  11   5   3     5900.26     5894.85    272.75 o 
  13   5   3    11386.46    11575.93    316.98 o 
  15   5   3     1405.61     1469.41    105.66 o 
  17   5   3        1.65        2.46     95.83 o 
  19   5   3     6695.04     7059.57    184.29 o 
  21   5   3       38.87      339.10    105.66 o 
 -22   6   3     5676.99     5334.61    186.75 o 
 -20   6   3      516.89      233.44    110.57 o 
 -18   6   3      594.67     1017.29    120.40 o 
 -16   6   3     5760.31     5565.59    248.18 o 
 -14   6   3      282.22      226.06     88.46 o 
 -12   6   3    10164.91     9271.06    383.33 o 
 -10   6   3     2879.34     2184.46    100.75 o 
  -8   6   3        9.86       56.52     73.72 o 
  -6   6   3    50238.55    50918.36    860.02 o 
  -4   6   3     2717.93     1884.68    110.57 o 
  -2   6   3     3796.21     3626.85    191.66 o 
   0   6   3    74391.33    62816.80    599.25 o 
   2   6   3    22158.78    22992.13    520.93 o 
   4   6   3    14173.53    14355.03    498.81 o 
   6   6   3     4132.97     4658.87    199.03 o 
   8   6   3     7274.98     6634.47    316.98 o 
  10   6   3    21775.90    22613.72    474.24 o 
  12   6   3     4343.86     4540.93    213.78 o 
  14   6   3      998.18      874.77    100.75 o 
  16   6   3     9143.21     8968.83    218.69 o 
  18   6   3      522.31      525.84    110.57 o 
  20   6   3       36.23     -105.66    105.66 o 
 -21   7   3     1195.00     1437.47    132.69 o 
 -19   7   3     2873.57     2901.97    149.89 o 
 -17   7   3     3182.60     2725.05    154.80 o 
 -15   7   3     1385.21     1521.01    132.69 o 
 -13   7   3     1965.27     1924.00    117.95 o 
 -11   7   3     1634.07     1341.64    103.20 o 
  -9   7   3    11197.87    10389.09    398.07 o 
  -7   7   3      201.28      -71.26     71.26 o 
  -5   7   3       40.18      -63.89     63.89 o 
  -3   7   3     4764.63     4560.59    265.38 o 
  -1   7   3      318.67      307.15     56.52 o 
   1   7   3        0.41       17.20     56.52 o 
   3   7   3     4877.57     4059.32    211.32 o 
   5   7   3      521.24      567.62     83.55 o 
   7   7   3     7368.24     8627.27    348.92 o 
   9   7   3      960.99     1516.10     95.83 o 
  11   7   3     3381.08     3363.92    181.83 o 
  13   7   3     5258.62     5189.63    208.86 o 
  15   7   3     1168.04     1095.92    113.03 o 
  17   7   3      853.13      899.34    113.03 o 
  19   7   3     1171.07     1253.18    135.15 o 
 -20   8   3      308.26      110.57    122.86 o 
 -18   8   3       82.23      208.86    108.12 o 
 -16   8   3      973.76     1098.37    130.23 o 
 -14   8   3     2212.57     1808.51    130.23 o 
 -12   8   3        1.87      120.40    105.66 o 
 -10   8   3      795.51      995.17    103.20 o 
  -8   8   3     3296.65     3238.61    174.46 o 
  -6   8   3       38.97       -2.46     76.17 o 
  -4   8   3     1629.19     1862.57     88.46 o 
  -2   8   3      768.94      341.55     68.80 o 
   0   8   3     1978.87     2314.47     90.30 o 
   2   8   3     1909.66     1837.99     90.92 o 
   4   8   3      164.52      125.32     86.00 o 
   6   8   3     2291.44     2304.87    117.95 o 
   8   8   3     3343.81     3570.33    152.35 o 
  10   8   3        0.99       88.46     95.83 o 
  12   8   3      565.55      727.33    103.20 o 
  14   8   3     1473.75     1609.47    122.86 o 
  16   8   3       47.20        9.83    108.12 o 
  18   8   3      136.77       98.29    113.03 o 
 -19   9   3       38.11      -27.03    120.40 o 
 -17   9   3      279.06       44.23    117.95 o 
 -15   9   3      511.62      449.67    117.95 o 
 -13   9   3      100.98       63.89    105.66 o 
 -11   9   3     1065.19      985.34    108.12 o 
  -9   9   3      374.11      324.35     95.83 o 
  -7   9   3        0.42      117.95     81.09 o 
  -5   9   3     1173.70     1034.49     83.55 o 
  -3   9   3     1473.55     2064.06     93.37 o 
  -1   9   3     1916.86     2120.57    100.75 o 
   1   9   3     5216.38     5172.43    243.26 o 
   3   9   3       26.15      -14.74     81.09 o 
   5   9   3      272.85       58.97    103.20 o 
   7   9   3       25.17     -108.12    108.12 o 
   9   9   3     1190.87      990.26    115.49 o 
  11   9   3      265.49      363.67    105.66 o 
  13   9   3      160.19      100.75    108.12 o 
  15   9   3      147.21       31.94    108.12 o 
 -16  10   3      437.92      520.93    132.69 o 
 -14  10   3       74.42       14.74    115.49 o 
 -12  10   3      907.20     1046.77    127.78 o 
 -10  10   3      621.45      417.73    103.20 o 
  -8  10   3      471.37      474.24     95.83 o 
  -6  10   3     1733.83     2132.86    115.49 o 
  -4  10   3     2390.55     2422.81    113.03 o 
  -2  10   3     2854.75     2926.54    127.78 o 
   0  10   3      339.14      578.13     62.55 o 
   2  10   3     3574.66     3241.06    159.72 o 
   4  10   3     3315.63     3486.78    164.63 o 
   6  10   3      245.26      270.29    113.03 o 
   8  10   3      327.98      543.04    110.57 o 
  10  10   3      903.00      688.02    127.78 o 
  12  10   3      414.45      724.88    113.03 o 
  14  10   3      434.13      334.18    120.40 o 
 -15  11   3      113.31      -98.29    127.78 o 
 -13  11   3      445.17      321.89    127.78 o 
 -11  11   3        7.85     -108.12    108.12 o 
  -9  11   3      122.26      255.55    100.75 o 
  -7  11   3     1928.91     1997.71    120.40 o 
  -5  11   3       85.78       -4.91     90.92 o 
  -3  11   3      448.68      498.81     90.92 o 
  -1  11   3       14.14      -83.55     83.55 o 
   1  11   3      896.34     1027.11     95.83 o 
   3  11   3     1221.53     1177.00    105.66 o 
   5  11   3       68.52      -95.83     95.83 o 
   7  11   3     1153.94     1255.64    130.23 o 
   9  11   3      257.07      302.24    122.86 o 
  11  11   3       35.13       93.37    117.95 o 
 -12  12   3      212.81      189.21    130.23 o 
 -10  12   3      600.91      658.53    117.95 o 
  -8  12   3      312.54      172.00    110.57 o 
  -6  12   3      114.47      100.75     93.37 o 
  -4  12   3      790.49      594.65    100.75 o 
  -2  12   3     1069.13     1122.95    105.66 o 
   0  12   3     1073.01     1110.53     75.57 o 
   2  12   3        0.12      -93.37     93.37 o 
   4  12   3      796.53      798.59    105.66 o 
   6  12   3     2960.35     2953.57    149.89 o 
   8  12   3       17.77      199.03    117.95 o 
  -7  13   3       86.30      127.78    105.66 o 
  -5  13   3       75.98      159.72     93.37 o 
  -3  13   3     1674.51     1810.97    122.86 o 
  -1  13   3       49.22      -66.34     93.37 o 
   1  13   3        6.98       61.43     90.92 o 
   3  13   3      555.01      597.10    115.49 o 
   5  13   3      139.42       83.55    105.66 o 
 -24   0   4     3222.57     3639.13    149.89 o 
 -22   0   4    10006.98     9403.75    218.69 o 
 -20   0   4     5329.50     4454.93    211.32 o 
 -18   0   4    28094.57    27073.56    471.78 o 
 -16   0   4    55214.50    60371.25    783.85 o 
 -14   0   4    11888.29    10180.23    398.07 o 
 -12   0   4   107459.04   114476.61   1238.43 o 
 -10   0   4    20420.55    22458.92    525.84 o 
  -8   0   4       49.56      115.49     41.77 o 
  -6   0   4   215664.06   229078.55   6641.85 o 
  -4   0   4     9228.87    11735.65    282.58 o 
  -2   0   4   267987.97   303745.84   5430.44 o 
   0   0   4   244609.30   241740.67   3278.68 o 
   2   0   4    61606.59    61285.34    533.22 o 
   4   0   4    31022.57    30643.89    447.21 o 
   6   0   4     9870.93     9737.93    307.15 o 
   8   0   4      346.17      154.80     41.77 o 
  10   0   4    91601.44    91990.65    977.97 o 
  12   0   4     8139.35     7472.38    299.78 o 
  14   0   4       15.28       19.66     71.26 o 
  16   0   4    48403.83    51716.95    540.59 o 
  18   0   4      867.35     1019.74    103.20 o 
  20   0   4       17.25      -63.89     98.29 o 
  22   0   4     6785.95     7106.26    186.75 o 
 -25   1   4     5153.85     5160.15    174.46 o 
 -23   1   4       38.55        2.46    103.20 o 
 -21   1   4     4644.36     4830.88    194.12 o 
 -19   1   4       68.63       71.26     93.37 o 
 -17   1   4     5503.49     5609.82    277.66 o 
 -15   1   4    19305.82    18967.22    491.44 o 
 -13   1   4    25312.45    28474.17    626.59 o 
 -11   1   4        8.28      125.32     56.52 o 
  -9   1   4    99536.30   115928.82   1135.23 o 
  -7   1   4      175.96      287.49     44.23 o 
  -5   1   4      839.94     1068.89     54.06 o 
  -3   1   4    54461.69    59380.99    543.04 o 
  -1   1   4    12532.68    12706.25    233.44 o 
   1   1   4    20057.35    19055.68    297.32 o 
   3   1   4    89463.73    84508.45   3562.96 o 
   5   1   4    33455.40    34199.48    511.10 o 
   7   1   4    42019.49    40268.80    636.42 o 
   9   1   4    61519.73    63518.94    835.45 o 
  11   1   4     4905.59     4612.19    240.81 o 
  13   1   4    33542.62    34727.78    540.59 o 
  15   1   4      924.96      837.91     90.92 o 
  17   1   4     1158.99     1602.10    108.12 o 
  19   1   4    11599.33    11846.22    216.23 o 
  21   1   4       44.66      -31.94    100.75 o 
 -24   2   4      503.24      533.22    120.40 o 
 -22   2   4    10536.30    10322.75    223.61 o 
 -20   2   4      895.24      911.63    105.66 o 
 -18   2   4     1340.95     1597.19    108.12 o 
 -16   2   4    17424.93    19094.99    469.33 o 
 -14   2   4      409.74      385.78     71.26 o 
 -12   2   4    71157.03    75991.75   1039.40 o 
 -10   2   4     2369.93     2941.28    147.43 o 
  -8   2   4    13320.90    13332.83    432.47 o 
  -6   2   4   164260.78   157463.08   6032.46 o 
  -4   2   4    21562.99    23159.23    415.27 o 
  -2   2   4    17286.77    17347.92    309.61 o 
   0   2   4    43615.48    41257.23    561.47 o 
   2   2   4       11.20       58.97     27.03 o 
   4   2   4    26457.15    25473.92    444.76 o 
   6   2   4    52999.32    50264.73    688.02 o 
   8   2   4      507.38      309.61     49.14 o 
  10   2   4    27648.76    28375.89    547.96 o 
  12   2   4     6134.18     5806.39    272.75 o 
  14   2   4     3795.27     3565.41    179.38 o 
  16   2   4     7937.97     7754.96    238.35 o 
  18   2   4       26.87      258.01     95.83 o 
  20   2   4     2931.48     2607.10    130.23 o 
  22   2   4     3874.62     4167.43    159.72 o 
 -25   3   4     2079.03     2027.20    147.43 o 
 -23   3   4      903.42      977.97    117.95 o 
 -21   3   4      263.80      253.09    108.12 o 
 -19   3   4     1050.42      968.14    115.49 o 
 -17   3   4       14.70      181.83     86.00 o 
 -15   3   4    14997.91    17564.15    466.87 o 
 -13   3   4      631.21      712.59     76.17 o 
 -11   3   4     1944.78     2199.21    105.66 o 
  -9   3   4    42405.80    41433.52    786.31 o 
  -7   3   4    18081.47    17804.96    493.90 o 
  -5   3   4      295.44      135.15     39.32 o 
  -3   3   4    73701.55    76954.98    746.99 o 
  -1   3   4      941.17     1068.89     46.69 o 
   1   3   4    16829.45    16593.55    353.84 o 
   3   3   4     9043.98     8442.98    280.12 o 
   5   3   4     7547.10     7280.72    292.41 o 
   7   3   4    11171.25     9455.35    368.58 o 
   9   3   4    12631.59    12743.10    398.07 o 
  11   3   4     9405.52     8870.54    309.61 o 
  13   3   4     3567.62     3602.27    186.75 o 
  15   3   4       18.61      103.20     81.09 o 
  17   3   4       97.14      412.81     90.92 o 
  19   3   4     2473.37     2444.93    130.23 o 
  21   3   4      136.39      287.49    105.66 o 
 -24   4   4       23.82      218.69    113.03 o 
 -22   4   4      205.87      371.04    115.49 o 
 -20   4   4      232.95      164.63    100.75 o 
 -18   4   4      184.29       56.52    117.95 o 
 -16   4   4        0.75       90.92     86.00 o 
 -14   4   4     4667.84     4914.43    230.98 o 
 -12   4   4      359.39      609.39     90.92 o 
 -10   4   4       14.19      -56.52     63.89 o 
  -8   4   4     4895.81     4533.56    240.81 o 
  -6   4   4     6942.58     8902.48    395.61 o 
  -4   4   4     5952.13     6351.89    289.95 o 
  -2   4   4     3233.13     3373.75    172.00 o 
   0   4   4     9946.84     9613.51    240.88 o 
   2   4   4     1655.88     1609.47     78.63 o 
   4   4   4      936.10      916.54     51.60 o 
   6   4   4      447.26      469.33     61.43 o 
   8   4   4     2411.81     2019.83    113.03 o 
  10   4   4        6.06       63.89     63.89 o 
  12   4   4       70.58      132.69     73.72 o 
  14   4   4     1210.90      919.00     90.92 o 
  16   4   4     2793.06     2855.28    140.06 o 
  18   4   4       60.81      240.81     93.37 o 
  20   4   4      870.13      769.11    110.57 o 
 -23   5   4      404.86      400.53    120.40 o 
 -21   5   4      923.79      702.76    117.95 o 
 -19   5   4      334.34      -24.57    117.95 o 
 -17   5   4      968.12     1179.46    113.03 o 
 -15   5   4      885.46      774.02    100.75 o 
 -13   5   4     3041.30     4550.76    226.06 o 
 -11   5   4      883.26      700.31     83.55 o 
  -9   5   4      668.32      894.43     86.00 o 
  -7   5   4      892.05      909.17     68.80 o 
  -5   5   4     3151.04     2479.33    142.52 o 
  -3   5   4     2003.84     1407.98     83.55 o 
  -1   5   4     1241.58      550.42     46.69 o 
   1   5   4    24895.85    23409.86    633.96 o 
   3   5   4     1569.75      963.23     61.43 o 
   5   5   4      439.92      518.47     58.97 o 
   7   5   4     9030.75     7791.82    331.72 o 
   9   5   4      148.83      233.44     68.80 o 
  11   5   4      411.03      206.41     76.17 o 
  13   5   4        0.80        7.37     83.55 o 
  15   5   4      192.32      208.86     90.92 o 
  17   5   4       32.90      -22.11     95.83 o 
  19   5   4        0.39      -36.86    105.66 o 
 -22   6   4     1333.44      963.23    137.60 o 
 -20   6   4       22.56      130.23    105.66 o 
 -18   6   4     2677.62     2467.04    140.06 o 
 -16   6   4     2275.84     1776.56    122.86 o 
 -14   6   4     1808.15     1899.43    113.03 o 
 -12   6   4    14220.04    13571.18    425.10 o 
 -10   6   4     6348.02     5334.61    250.64 o 
  -8   6   4     1887.06     1857.65     90.92 o 
  -6   6   4    23003.51    26272.51    614.30 o 
  -4   6   4     3910.88     2754.53    144.98 o 
  -2   6   4     4985.42     6786.82    316.98 o 
   0   6   4    21712.64    21672.57    745.76 o 
   2   6   4        0.73       56.52     54.06 o 
   4   6   4     6903.59     6619.73    321.89 o 
   6   6   4     6299.94     6528.81    312.07 o 
   8   6   4     2813.53     2643.96    186.75 o 
  10   6   4    10283.65     9482.38    316.98 o 
  12   6   4      454.87      331.72     88.46 o 
  14   6   4     2189.98     2211.49    113.03 o 
  16   6   4     1939.19     2019.83    125.32 o 
  18   6   4      259.72      503.73    100.75 o 
 -21   7   4      538.91      479.16    125.32 o 
 -19   7   4      142.10       90.92    110.57 o 
 -17   7   4     1212.70     1250.72    125.32 o 
 -15   7   4    12364.74    11509.58    314.52 o 
 -13   7   4     3756.54     4376.29    201.49 o 
 -11   7   4      147.49      388.24     88.46 o 
  -9   7   4    13348.99     9366.89    390.70 o 
  -7   7   4      822.76     1371.12     86.00 o 
  -5   7   4      967.51      894.43     71.26 o 
  -3   7   4    30954.13    33604.84    604.47 o 
  -1   7   4     1923.19     1363.75     68.80 o 
   1   7   4     1033.89      636.42     63.89 o 
   3   7   4     9966.58     8565.84    398.07 o 
   5   7   4     2093.74     2565.33    137.60 o 
   7   7   4     3728.36     3703.02    169.55 o 
   9   7   4     1374.41     1235.98     90.92 o 
  11   7   4      783.02      774.02     93.37 o 
  13   7   4     7233.14     7624.73    228.52 o 
  15   7   4       82.29      -95.83     95.83 o 
  17   7   4       12.89       71.26    100.75 o 
 -20   8   4      265.91       98.29    120.40 o 
 -18   8   4      526.20      602.02    113.03 o 
 -16   8   4     6154.04     5946.45    211.32 o 
 -14   8   4       63.79     -100.75    100.75 o 
 -12   8   4     6351.18     5241.23    255.55 o 
 -10   8   4     8027.92     8239.03    309.61 o 
  -8   8   4     1884.19     2041.94    105.66 o 
  -6   8   4    16380.59    13839.02    393.15 o 
  -4   8   4      276.05      125.32     68.80 o 
  -2   8   4     4516.41     4491.78    235.89 o 
   0   8   4    21791.07    19456.07    307.48 o 
   2   8   4     2327.27     2196.75    108.12 o 
   4   8   4     4789.69     4233.78    221.15 o 
   6   8   4     8662.35     8774.71    316.98 o 
   8   8   4      304.94      353.84     88.46 o 
  10   8   4    11305.32    11902.74    289.95 o 
  12   8   4     1811.43     2078.80    122.86 o 
  14   8   4        6.80      -93.37     93.37 o 
  16   8   4     4379.92     4489.33    162.18 o 
 -19   9   4      909.53      884.60    135.15 o 
 -17   9   4       42.51      223.61    115.49 o 
 -15   9   4     2316.09     2179.55    149.89 o 
 -13   9   4      824.63      754.36    117.95 o 
 -11   9   4      122.99      216.23     95.83 o 
  -9   9   4     4541.62     4607.27    206.41 o 
  -7   9   4      250.67      474.24     81.09 o 
  -5   9   4      445.02      646.25     78.63 o 
  -3   9   4     9489.71     8189.89    272.75 o 
  -1   9   4      323.36      361.21     76.17 o 
   1   9   4     3902.75     4813.68    216.23 o 
   3   9   4     6079.35     6044.74    235.89 o 
   5   9   4     6501.65     5081.52    245.72 o 
   7   9   4     6565.56     7022.71    262.92 o 
   9   9   4     3947.91     4029.83    191.66 o 
  11   9   4       15.60      -73.72    100.75 o 
  13   9   4      893.47     1130.32    113.03 o 
  15   9   4      377.65      373.50    110.57 o 
 -16  10   4      811.01      882.14    132.69 o 
 -14  10   4       56.98       98.29    110.57 o 
 -12  10   4     3973.19     3496.61    174.46 o 
 -10  10   4       49.90       49.14     95.83 o 
  -8  10   4      987.50     1051.69    108.12 o 
  -6  10   4     4957.81     5403.41    213.78 o 
  -4  10   4      435.54      511.10     86.00 o 
  -2  10   4        0.30       -7.37     81.09 o 
   0  10   4     4541.52     4303.68    140.74 o 
   2  10   4      173.03      297.32     83.55 o 
   4  10   4     1786.71     1798.68    108.12 o 
   6  10   4      447.68      371.04    105.66 o 
   8  10   4      302.97      181.83    113.03 o 
  10  10   4     3351.85     3789.02    157.26 o 
  12  10   4       42.49      147.43    103.20 o 
  14  10   4       44.97       78.63    110.57 o 
 -15  11   4      571.83      906.71    132.69 o 
 -13  11   4       40.52      270.29    110.57 o 
 -11  11   4       27.89       41.77    105.66 o 
  -9  11   4     1056.72     1017.29    113.03 o 
  -7  11   4       79.62      -24.57     95.83 o 
  -5  11   4      141.44      149.89     90.92 o 
  -3  11   4     5022.09     5086.43    176.92 o 
  -1  11   4       75.45      172.00     81.09 o 
   1  11   4       10.32      132.69     83.55 o 
   3  11   4     1441.42     1535.76    105.66 o 
   5  11   4        1.03       51.60     98.29 o 
   7  11   4      122.52      324.35    108.12 o 
   9  11   4      986.76     1068.89    127.78 o 
  11  11   4      452.93      272.75    122.86 o 
 -12  12   4      156.01      393.15    113.03 o 
 -10  12   4        2.27      167.09    110.57 o 
  -8  12   4      655.65      651.16    115.49 o 
  -6  12   4       47.01      110.57     93.37 o 
  -4  12   4       11.99      -51.60     90.92 o 
  -2  12   4       11.80        2.46     88.46 o 
   0  12   4      161.42       90.48     78.63 o 
   2  12   4     2070.11     2452.30    122.86 o 
   4  12   4       72.85      140.06     98.29 o 
   6  12   4        0.29      233.44    110.57 o 
   8  12   4      232.76      282.58    122.86 o 
  -7  13   4       81.91      176.92    100.75 o 
  -5  13   4       22.53     -103.20    103.20 o 
  -3  13   4      325.04      353.84    103.20 o 
  -1  13   4      172.15      196.58     95.83 o 
   1  13   4      247.68      167.09     95.83 o 
   3  13   4      614.37      316.98    108.12 o 
 -25   1   5     1371.69     1159.80    132.69 o 
 -23   1   5        8.42      117.95     95.83 o 
 -21   1   5      516.47      447.21    108.12 o 
 -19   1   5       26.49      147.43     88.46 o 
 -17   1   5        0.43       88.46     88.46 o 
 -15   1   5     3034.57     3066.60    154.80 o 
 -13   1   5     1449.44     1656.16    103.20 o 
 -11   1   5     1319.65     1186.83     63.89 o 
  -9   1   5    14031.65    16013.65    464.41 o 
  -7   1   5     3442.46     3255.81    167.09 o 
  -5   1   5     1311.66     1700.39     73.72 o 
  -3   1   5   108085.04   118626.84   4044.57 o 
  -1   1   5    15088.38    18220.23    304.69 o 
   1   1   5    71510.70    71015.91    614.30 o 
   3   1   5     9784.04     9558.56    265.38 o 
   5   1   5     3374.29     3378.67    164.63 o 
   7   1   5    18999.77    19886.22    471.78 o 
   9   1   5      235.57      147.43     56.52 o 
  11   1   5        4.50       76.17     61.43 o 
  13   1   5     1833.91     1393.24     90.92 o 
  17   1   5     2144.55     2282.75    113.03 o 
  19   1   5      417.88      339.10    105.66 o 
  21   1   5      927.29      825.62    115.49 o 
 -24   2   5      244.64      226.06    113.03 o 
 -22   2   5     2358.22     2201.66    132.69 o 
 -20   2   5      612.65      560.24    103.20 o 
 -18   2   5    19281.08    20303.95    430.01 o 
 -16   2   5     7987.90     9187.52    361.21 o 
 -14   2   5       47.87      174.46     73.72 o 
 -12   2   5    32270.99    30312.17    695.39 o 
 -10   2   5     4600.80     5278.09    265.38 o 
  -8   2   5        2.96       27.03     49.14 o 
  -6   2   5    53587.41    56461.82    739.62 o 
  -4   2   5     9299.65     9403.75    282.58 o 
  -2   2   5    57364.97    55655.86    567.62 o 
   0   2   5    26359.66    25428.33    279.59 o 
   2   2   5     2192.66     1857.65     68.80 o 
   4   2   5    31607.20    29434.95    493.90 o 
   6   2   5    27944.57    24832.59    513.56 o 
   8   2   5     4584.58     4504.07    277.66 o 
  10   2   5    25081.76    24970.19    508.64 o 
  12   2   5     8939.43     9438.15    299.78 o 
  14   2   5      857.37     1245.81     93.37 o 
  16   2   5     9396.77     9332.49    253.09 o 
  18   2   5        5.49       98.29     93.37 o 
  20   2   5       60.59     -100.75    100.75 o 
 -25   3   5     1743.41     1651.25    137.60 o 
 -23   3   5     1457.23     1555.42    127.78 o 
 -21   3   5     5011.41     4319.78    186.75 o 
 -19   3   5    17639.36    17433.92    358.75 o 
 -17   3   5     1769.94     2093.54    110.57 o 
 -15   3   5     6889.19     5971.03    282.58 o 
 -13   3   5      505.64      884.60     83.55 o 
 -11   3   5     4331.05     5034.83    228.52 o 
  -9   3   5    64635.38    59602.14    941.11 o 
  -7   3   5       84.00      287.49     54.06 o 
  -5   3   5     4161.20     5685.99    265.38 o 
  -3   3   5    98554.67    93015.32    835.45 o 
  -1   3   5     4576.15     4268.18    201.49 o 
   1   3   5     9214.48     8853.34    280.12 o 
   3   3   5    74239.38    68258.91    766.65 o 
   5   3   5     4041.38     4467.21    211.32 o 
   7   3   5    46766.57    47163.73    729.79 o 
   9   3   5      800.16      860.02     63.89 o 
  11   3   5     6047.71     6858.08    280.12 o 
  13   3   5    23503.66    22790.64    412.81 o 
  15   3   5       99.87       66.34     83.55 o 
  17   3   5        6.61       46.69     90.92 o 
  19   3   5     5391.92     5533.64    162.18 o 
  21   3   5       19.69      -19.66    100.75 o 
 -24   4   5     2252.54     2115.66    144.98 o 
 -22   4   5     3958.86     3658.79    149.89 o 
 -20   4   5       45.05       24.57     98.29 o 
 -18   4   5    31823.56    30614.41    481.61 o 
 -16   4   5    17101.09    18942.65    437.38 o 
 -14   4   5     1241.37      756.82     90.92 o 
 -12   4   5    59176.33    59987.93    928.83 o 
 -10   4   5     2255.11     1508.73     76.17 o 
  -8   4   5      754.22      577.44     63.89 o 
  -6   4   5   135549.09   130364.94   1272.84 o 
  -4   4   5        1.07      213.78     44.23 o 
  -2   4   5     1164.86     1476.78     83.55 o 
   0   4   5   113050.21   101490.05   3472.04 o 
   2   4   5     3944.79     2965.85    130.23 o 
   4   4   5    23254.37    21994.51    498.81 o 
   6   4   5    15026.34    15301.06    434.93 o 
   8   4   5      151.03       58.97     56.52 o 
  10   4   5    42711.62    39202.36    604.47 o 
  12   4   5       35.57       54.06     76.17 o 
  14   4   5      348.28      604.47     86.00 o 
  16   4   5    22543.50    23051.11    324.35 o 
  18   4   5      276.57      272.75    100.75 o 
  20   4   5      479.97      459.50    103.20 o 
 -23   5   5      218.28      375.95    113.03 o 
 -21   5   5      792.82     1204.03    115.49 o 
 -19   5   5    15214.52    15971.88    312.07 o 
 -17   5   5     1754.06     1707.76    122.86 o 
 -15   5   5     7568.05     6926.88    307.15 o 
 -13   5   5    11925.02    10713.45    422.64 o 
 -11   5   5    13943.74    14303.43    476.70 o 
  -9   5   5    27196.23    24038.91    629.05 o 
  -7   5   5      866.35      953.40     68.80 o 
  -5   5   5     4759.04     3346.72    154.80 o 
  -3   5   5    48867.05    46443.77    724.88 o 
  -1   5   5      664.10     1130.32     66.34 o 
   1   5   5    15939.84    16355.20    484.07 o 
   3   5   5    46183.38    42389.37    690.48 o 
   5   5   5     7061.97     6988.31    304.69 o 
   7   5   5    17736.13    17379.86    432.47 o 
   9   5   5     4813.42     4636.76    243.26 o 
  11   5   5     7298.06     6270.81    258.01 o 
  13   5   5    23677.74    22825.04    385.78 o 
  15   5   5      929.33      862.48    103.20 o 
  17   5   5       57.43      162.18     88.46 o 
  19   5   5     3825.35     3796.39    149.89 o 
 -22   6   5     3085.78     3685.82    162.18 o 
 -20   6   5      942.30     1014.83    113.03 o 
 -18   6   5    12172.99    13160.83    299.78 o 
 -16   6   5      791.46      946.03    108.12 o 
 -14   6   5     3278.32     3754.62    206.41 o 
 -12   6   5    26782.55    30825.73    619.22 o 
 -10   6   5       14.05      393.15     81.09 o 
  -8   6   5      987.78      579.90     76.17 o 
  -6   6   5    52018.22    48743.72    808.42 o 
  -4   6   5     6799.94     9445.52    353.84 o 
  -2   6   5     2672.04     2243.43    103.20 o 
   0   6   5     6819.48     8591.96    745.76 o 
   2   6   5    19332.58    16183.20    442.30 o 
   4   6   5    38691.33    36074.33    614.30 o 
   6   6   5    49800.05    45468.25    675.73 o 
   8   6   5    10299.48    10069.66    324.35 o 
  10   6   5     3383.23     3221.41    159.72 o 
  12   6   5     3816.96     3400.78    186.75 o 
  14   6   5      495.44      388.24     95.83 o 
  16   6   5     5208.08     5442.73    162.18 o 
  18   6   5       90.22       36.86    100.75 o 
 -21   7   5      109.03      191.66    115.49 o 
 -19   7   5      149.00      270.29    105.66 o 
 -17   7   5       59.81      142.52    105.66 o 
 -15   7   5     1772.29     2233.61    132.69 o 
 -13   7   5      807.76     1088.55    108.12 o 
 -11   7   5     1340.13     1884.68    108.12 o 
  -9   7   5    12236.60    11686.50    417.73 o 
  -7   7   5       25.54      223.61     71.26 o 
  -5   7   5      645.14      331.72     66.34 o 
  -3   7   5    15581.72    14082.28    430.01 o 
  -1   7   5    14607.58    12880.71    383.33 o 
   1   7   5      549.05      383.33     73.72 o 
   3   7   5    21125.50    20792.93    461.96 o 
   5   7   5    11585.23    10750.30    346.47 o 
   7   7   5     5067.32     4459.84    226.06 o 
   9   7   5     2518.36     2530.93    115.49 o 
  11   7   5       92.07       78.63     83.55 o 
  13   7   5     3058.55     2987.97    154.80 o 
  15   7   5       95.93      132.69     95.83 o 
  17   7   5      140.45      -36.86    103.20 o 
 -20   8   5      531.20      427.55    122.86 o 
 -18   8   5       17.79       31.94    108.12 o 
 -16   8   5        9.17       27.03    110.57 o 
 -14   8   5      174.96      127.78    105.66 o 
 -12   8   5      426.01      331.72    103.20 o 
 -10   8   5     1513.21     1255.64    103.20 o 
  -8   8   5       99.62      272.75     83.55 o 
  -6   8   5     2602.47     3280.38    157.26 o 
  -4   8   5     6865.93     5784.28    262.92 o 
  -2   8   5     1122.28     1614.39     83.55 o 
   0   8   5     3450.43     2561.01     93.39 o 
   2   8   5       52.99        2.46     66.34 o 
   4   8   5     3797.48     4332.06    211.32 o 
   6   8   5      540.95      690.48     93.37 o 
   8   8   5     2507.22     2194.29    110.57 o 
  10   8   5       93.20       39.32     98.29 o 
  12   8   5        1.38      -71.26     93.37 o 
  14   8   5      500.88      572.53    100.75 o 
  16   8   5       84.34       68.80    110.57 o 
 -19   9   5      178.35      277.66    122.86 o 
 -17   9   5      244.61       51.60    115.49 o 
 -15   9   5      150.86       22.11    113.03 o 
 -13   9   5      316.84      336.64    105.66 o 
 -11   9   5      153.26       51.60     95.83 o 
  -9   9   5       34.44      -95.83     95.83 o 
  -7   9   5      578.48      781.39     93.37 o 
  -5   9   5        1.16       -7.37     73.72 o 
  -3   9   5      309.18      665.90     83.55 o 
  -1   9   5     1105.62      955.86     86.00 o 
   1   9   5       92.91      115.49     78.63 o 
   5   9   5        1.57      -27.03     98.29 o 
   7   9   5      254.19      285.04     98.29 o 
   9   9   5        2.87      -95.83     95.83 o 
  11   9   5     1458.72     1535.76    115.49 o 
  13   9   5       75.79      154.80     98.29 o 
  15   9   5        2.92      -41.77    105.66 o 
 -18  10   5      370.67      547.96    135.15 o 
 -16  10   5      321.63      464.41    115.49 o 
 -14  10   5       69.74       95.83    108.12 o 
 -12  10   5      800.03      643.79    117.95 o 
 -10  10   5      433.65      712.59    105.66 o 
  -8  10   5     1142.23     1245.81    110.57 o 
  -6  10   5     1347.27     1272.84    100.75 o 
  -4  10   5        7.22       95.83     78.63 o 
  -2  10   5     4021.96     3801.31    176.92 o 
   0  10   5      773.07      764.28     66.88 o 
   2  10   5     1380.21     1471.87    100.75 o 
   4  10   5     2323.65     2226.23    122.86 o 
   6  10   5      950.15      973.06    120.40 o 
   8  10   5     1306.63     1476.78    130.23 o 
  10  10   5      212.02      285.04    105.66 o 
  12  10   5      114.91      -17.20    105.66 o 
 -15  11   5       15.05      113.03    117.95 o 
 -13  11   5       70.51      -76.17    113.03 o 
 -11  11   5     1799.89     1457.13    135.15 o 
  -9  11   5      181.76      203.95     98.29 o 
  -7  11   5        0.96       12.29     90.92 o 
  -5  11   5      353.88      361.21     90.92 o 
  -3  11   5      743.25      953.40    103.20 o 
  -1  11   5       98.71      -12.29     88.46 o 
   1  11   5      927.75     1130.32    100.75 o 
   3  11   5      133.57       81.09     90.92 o 
   5  11   5      174.53      243.26    103.20 o 
   7  11   5     1070.78     1248.26    132.69 o 
   9  11   5       11.19      132.69    110.57 o 
  11  11   5        5.19       66.34    105.66 o 
 -12  12   5      278.57      294.87    117.95 o 
 -10  12   5       61.06       -7.37    108.12 o 
  -8  12   5      370.13      412.81    105.66 o 
  -6  12   5     1238.86     1535.76    113.03 o 
  -4  12   5        2.37      -12.29     93.37 o 
  -2  12   5      370.15      454.58     93.37 o 
   0  12   5     1956.47     2138.66     92.15 o 
   2  12   5       44.57      169.55     93.37 o 
   4  12   5     2673.61     2887.22    137.60 o 
   6  12   5      333.12      267.84    122.86 o 
   8  12   5       77.26      316.98    117.95 o 
  -7  13   5      223.87      253.09    110.57 o 
  -5  13   5       98.14      105.66     98.29 o 
  -3  13   5      408.09      503.73    108.12 o 
  -1  13   5       36.12       66.34     93.37 o 
   1  13   5       91.12      258.01     93.37 o 
   3  13   5      536.65      449.67    110.57 o 
 -26   0   6        1.36      -44.23    108.12 o 
 -24   0   6     8450.79     9339.86    203.95 o 
 -22   0   6    19052.77    19276.83    304.69 o 
 -20   0   6     3071.84     3069.06    152.35 o 
 -18   0   6     8132.63    10118.80    331.72 o 
 -16   0   6     7461.19     7283.18    339.10 o 
 -14   0   6    15557.43    16104.57    484.07 o 
 -12   0   6   105438.02   114837.82   1292.49 o 
 -10   0   6     4480.58     4590.07    196.58 o 
  -8   0   6      322.47      641.33     54.06 o 
  -6   0   6   249510.81   257169.38   7455.18 o 
  -4   0   6     5263.45     7199.63    245.72 o 
  -2   0   6    22845.28    27410.20    398.07 o 
   0   0   6   169885.13   169199.42   3435.61 o 
   2   0   6       23.97       44.23     31.94 o 
   4   0   6    14262.58    13723.53    351.38 o 
   6   0   6    46921.93    44040.62    673.28 o 
   8   0   6     3036.62     3010.08    152.35 o 
  10   0   6   109035.40   111444.41   1009.91 o 
  12   0   6     8090.86     8460.18    304.69 o 
  14   0   6      491.45      516.01     83.55 o 
  16   0   6     5505.68     4742.42    194.12 o 
  18   0   6       18.88      110.57     90.92 o 
  20   0   6     2819.94     2511.27    140.06 o 
 -25   1   6     5014.44     4661.33    169.55 o 
 -23   1   6      105.70      137.60    100.75 o 
 -21   1   6     4845.18     5717.93    208.86 o 
 -19   1   6     2592.04     2304.87    125.32 o 
 -17   1   6    14671.86    14694.13    407.90 o 
 -15   1   6    35165.91    41573.57    724.88 o 
 -13   1   6     2822.03     3174.72    120.40 o 
 -11   1   6    11183.25    15035.68    488.99 o 
  -9   1   6   194985.11   200835.34   8040.00 o 
  -7   1   6      360.42      383.33     49.14 o 
  -5   1   6      100.97      255.55     39.32 o 
  -3   1   6   131828.69   139557.38   4572.87 o 
  -1   1   6    30818.93    31447.40    425.10 o 
   1   1   6    25035.32    26223.37    410.35 o 
   3   1   6    72974.88    72620.45    737.16 o 
   5   1   6     9304.12     9860.79    321.89 o 
   7   1   6    46857.32    44229.82    697.85 o 
   9   1   6     6893.92     6541.10    302.24 o 
  11   1   6     3257.42     3395.87    199.03 o 
  13   1   6    27770.54    26228.28    444.76 o 
  15   1   6      404.76      211.32     88.46 o 
  17   1   6      271.20      341.55     90.92 o 
  19   1   6     7168.00     7175.06    176.92 o 
  21   1   6       72.88       19.66    105.66 o 
 -24   2   6     2396.49     2503.90    144.98 o 
 -22   2   6     3937.88     3742.33    174.46 o 
 -20   2   6      128.00      285.04     93.37 o 
 -18   2   6    11549.22    12236.92    363.67 o 
 -16   2   6    19994.42    20805.22    491.44 o 
 -14   2   6     8865.93    11086.94    415.27 o 
 -12   2   6    24663.63    28432.40    683.11 o 
 -10   2   6    16979.16    18200.57    555.33 o 
  -8   2   6      579.55      982.88     58.97 o 
  -6   2   6    78744.69    87299.84    919.00 o 
  -4   2   6     7075.78     9492.21    289.95 o 
  -2   2   6    38787.34    37818.96    496.36 o 
   0   2   6    95398.01    93198.95   1076.26 o 
   2   2   6    12410.93    12951.97    331.72 o 
   4   2   6    16160.03    14111.77    378.41 o 
   6   2   6    12317.43    10946.88    378.41 o 
   8   2   6    10616.94    11143.46    366.12 o 
  10   2   6    42263.80    43812.10    636.42 o 
  12   2   6      169.32      189.21     71.26 o 
  14   2   6      244.89      275.21     81.09 o 
  16   2   6    13920.77    14404.18    270.29 o 
  18   2   6        0.28      -39.32     88.46 o 
  20   2   6      310.32      164.63    105.66 o 
 -25   3   6      775.20      950.94    127.78 o 
 -23   3   6      236.36      270.29    108.12 o 
 -21   3   6     3905.93     3710.39    179.38 o 
 -19   3   6     3588.58     4128.12    201.49 o 
 -17   3   6    19832.22    20699.56    466.87 o 
 -15   3   6    21071.45    20213.03    525.84 o 
 -13   3   6     3709.47     4661.33    253.09 o 
 -11   3   6     4635.40     4764.53    238.35 o 
  -9   3   6    23864.17    24884.19    629.05 o 
  -7   3   6     2084.33     1693.02     76.17 o 
  -5   3   6     1234.13     1933.83    105.66 o 
  -3   3   6    32686.36    32086.28    513.56 o 
  -1   3   6      196.39       39.32     34.40 o 
   1   3   6    18188.04    19200.66    420.18 o 
   3   3   6    21191.75    20075.42    452.13 o 
   5   3   6    22475.96    21874.10    506.19 o 
   7   3   6     1030.50     1577.53     68.80 o 
   9   3   6     3265.31     3162.43    162.18 o 
  11   3   6     1773.02     1953.48     86.00 o 
  13   3   6    11504.47    11915.02    304.69 o 
  15   3   6     1386.02     1407.98    103.20 o 
  17   3   6       62.25      100.75     95.83 o 
  19   3   6     3653.57     3646.50    149.89 o 
 -24   4   6        9.88       58.97    110.57 o 
 -22   4   6       75.23       83.55    105.66 o 
 -20   4   6       94.89       36.86    100.75 o 
 -18   4   6       80.60     -113.03    113.03 o 
 -16   4   6       76.92      201.49     95.83 o 
 -14   4   6     1538.16     1184.38     95.83 o 
 -12   4   6       25.74      115.49     95.83 o 
 -10   4   6        7.38       93.37     63.89 o 
  -8   4   6    10942.70    11472.72    447.21 o 
  -6   4   6     1621.00     1412.90     68.80 o 
  -4   4   6     5160.08     4029.83    179.38 o 
  -2   4   6     9021.39     7954.00    297.32 o 
   0   4   6    30977.18    29657.01   1013.60 o 
   2   4   6     4413.46     3887.31    199.03 o 
   4   4   6      272.04      181.83     54.06 o 
   6   4   6     9400.27     9811.65    341.55 o 
   8   4   6     5994.75     6472.30    297.32 o 
  10   4   6     1024.27      914.08     78.63 o 
  12   4   6       47.09      140.06     73.72 o 
  14   4   6     1496.03     1459.58    100.75 o 
  16   4   6      166.36      321.89    108.12 o 
  18   4   6      112.93       -9.83     98.29 o 
  20   4   6      146.07      115.49    103.20 o 
 -23   5   6      389.47      280.12    115.49 o 
 -21   5   6     2189.98     1842.91    127.78 o 
 -19   5   6        3.48     -113.03    113.03 o 
 -17   5   6     2107.72     2678.36    140.06 o 
 -15   5   6     1457.81     1179.46    103.20 o 
 -13   5   6     1513.33     2142.69    130.23 o 
 -11   5   6     1475.26     2204.12    110.57 o 
  -9   5   6     2434.24     3575.24    181.83 o 
  -7   5   6     4824.85     5405.87    265.38 o 
  -5   5   6       34.52      108.12     49.14 o 
  -3   5   6      797.27     1120.49     61.43 o 
  -1   5   6      429.38     1118.03     54.06 o 
   1   5   6     9700.43     9590.50    378.41 o 
   3   5   6     2482.41     1764.28     90.92 o 
   5   5   6       34.67      -56.52     56.52 o 
   7   5   6      935.62      808.42     68.80 o 
   9   5   6      611.39      680.65     73.72 o 
  11   5   6      746.03      606.93     86.00 o 
  13   5   6      342.49      324.35     95.83 o 
  15   5   6       19.18       83.55     90.92 o 
  17   5   6        5.18       73.72     93.37 o 
  19   5   6      987.57     1149.98    120.40 o 
 -22   6   6     1861.59     1614.39    142.52 o 
 -20   6   6      364.55      277.66    115.49 o 
 -18   6   6     2447.74     2226.23    140.06 o 
 -16   6   6     4504.71     4624.47    228.52 o 
 -14   6   6      137.16       39.32     90.92 o 
 -12   6   6     9008.66     6978.48    302.24 o 
 -10   6   6     7583.61     7796.73    366.12 o 
  -8   6   6     1544.05     1430.10     81.09 o 
  -6   6   6    18406.86    14507.38    486.53 o 
  -4   6   6     7897.09     9573.30    363.67 o 
  -2   6   6     2378.29     2503.90    130.23 o 
   0   6   6    22272.55    18711.47    366.58 o 
   2   6   6       35.24      -51.60     61.43 o 
   4   6   6     2850.23     2634.13    154.80 o 
   6   6   6     1702.56     1486.61     86.00 o 
   8   6   6     8064.92     8263.61    292.41 o 
  10   6   6     5436.39     4776.82    238.35 o 
  12   6   6     1225.09     1471.87    100.75 o 
  14   6   6       89.30       63.89     88.46 o 
  16   6   6     2443.66     2145.15    130.23 o 
  18   6   6      111.87      258.01     98.29 o 
 -21   7   6      757.61     1002.54    135.15 o 
 -19   7   6      194.54      115.49    100.75 o 
 -17   7   6       52.56        9.83    103.20 o 
 -15   7   6     6256.64     5705.65    253.09 o 
 -13   7   6      102.93      -39.32     90.92 o 
 -11   7   6      898.34      715.05     93.37 o 
  -9   7   6    17160.67    19544.67    488.99 o 
  -7   7   6      256.90      216.23     73.72 o 
  -5   7   6      249.59       61.43     63.89 o 
  -3   7   6    16304.79    11556.27    375.95 o 
  -1   7   6       15.57       46.69     63.89 o 
   1   7   6     7686.40     8836.13    388.24 o 
   3   7   6      423.32      675.73     73.72 o 
   5   7   6      336.97      250.64     73.72 o 
   7   7   6     6900.00     7039.91    260.46 o 
   9   7   6      404.81      597.10     81.09 o 
  11   7   6      256.90      380.87     88.46 o 
  13   7   6     3630.92     3447.47    152.35 o 
  15   7   6      327.55      287.49    100.75 o 
  17   7   6       27.90      113.03     95.83 o 
 -20   8   6      120.12       -4.91    120.40 o 
 -18   8   6      828.22      987.80    122.86 o 
 -16   8   6     1699.71     1707.76    132.69 o 
 -14   8   6     1377.18     1258.09    117.95 o 
 -12   8   6     8583.96     9221.92    309.61 o 
 -10   8   6      527.87      484.07     93.37 o 
  -8   8   6      621.13      484.07     88.46 o 
  -6   8   6    21257.58    22630.93    476.70 o 
  -4   8   6     1903.60     1597.19     83.55 o 
  -2   8   6     3915.84     3268.09    162.18 o 
   0   8   6     3999.65     4529.46    216.23 o 
   2   8   6      514.82      484.07     88.46 o 
   4   8   6    12105.00    11735.65    314.52 o 
   6   8   6     4924.36     4852.99    223.61 o 
   8   8   6      140.16      267.84     86.00 o 
  10   8   6     9793.22     9681.42    235.89 o 
  12   8   6     2020.27     2135.32    120.40 o 
  14   8   6       70.71      113.03     90.92 o 
  16   8   6     1443.19     1675.82    125.32 o 
 -19   9   6      608.17      845.28    130.23 o 
 -17   9   6      554.09      361.21    122.86 o 
 -15   9   6     3441.66     3879.94    179.38 o 
 -13   9   6      823.35      754.36    115.49 o 
 -11   9   6       85.49      -41.77     95.83 o 
  -9   9   6     8051.74     8541.27    277.66 o 
  -7   9   6      457.93      496.36     83.55 o 
  -5   9   6      262.89      250.64     76.17 o 
  -3   9   6    15612.48    16207.77    356.30 o 
  -1   9   6     1521.81     1540.67     90.92 o 
   1   9   6     5365.11     4911.97    235.89 o 
   3   9   6     3731.16     3835.71    186.75 o 
   5   9   6     2306.98     2457.21    115.49 o 
   7   9   6     3899.57     4329.61    184.29 o 
   9   9   6     1000.41     1159.80    108.12 o 
  11   9   6      137.95       41.77     93.37 o 
  13   9   6      804.72      894.43    115.49 o 
  15   9   6       53.64      115.49    103.20 o 
 -18  10   6     1053.92     1267.92    144.98 o 
 -16  10   6       84.82      218.69    113.03 o 
 -14  10   6       75.35      196.58    110.57 o 
 -12  10   6     2340.65     2570.24    147.43 o 
 -10  10   6       74.51      135.15     93.37 o 
  -6  10   6     1507.88     1317.07    103.20 o 
  -4  10   6     1561.73     1783.94    100.75 o 
  -2  10   6     3361.81     3545.76    172.00 o 
   0  10   6     9544.79     9183.96    177.00 o 
   2  10   6     1814.51     1774.11    108.12 o 
   4  10   6      630.28      488.99    115.49 o 
   6  10   6      587.14      609.39    105.66 o 
   8  10   6       59.64      -93.37     93.37 o 
  10  10   6      625.73      584.82    103.20 o 
  12  10   6       14.98     -103.20    103.20 o 
 -15  11   6     1455.38     1516.10    147.43 o 
 -13  11   6        2.52       14.74    105.66 o 
 -11  11   6      260.21      334.18    108.12 o 
  -9  11   6     1235.53     1290.04    120.40 o 
  -7  11   6      443.25      484.07     98.29 o 
  -5  11   6      113.79      329.27     88.46 o 
  -3  11   6     3045.61     3125.57    130.23 o 
  -1  11   6      509.36      621.67     90.92 o 
   1  11   6      729.80      801.05     98.29 o 
   3  11   6     1054.56      982.88     98.29 o 
   5  11   6        6.57       54.06    108.12 o 
   7  11   6      304.67      275.21    113.03 o 
   9  11   6      183.73      147.43    100.75 o 
 -12  12   6      152.84      176.92    115.49 o 
 -10  12   6        0.16      152.35    103.20 o 
  -8  12   6      418.26      405.44    108.12 o 
  -6  12   6       23.65      125.32     95.83 o 
  -4  12   6       60.54      167.09     90.92 o 
  -2  12   6      108.97      255.55     93.37 o 
   0  12   6        2.05      -55.32     67.70 o 
   2  12   6      468.76      683.11    100.75 o 
   4  12   6      723.26      641.33    113.03 o 
   6  12   6       93.17      240.81    113.03 o 
  -7  13   6       52.81       83.55    108.12 o 
  -5  13   6      599.02      589.73    115.49 o 
  -3  13   6      182.21      137.60     95.83 o 
  -1  13   6        7.13      -22.11     93.37 o 
   1  13   6       18.59       -4.91     95.83 o 
 -25   1   7      101.11       31.94    115.49 o 
 -23   1   7      645.78      412.81    110.57 o 
 -21   1   7      181.72      196.58    100.75 o 
 -19   1   7      108.01       56.52     98.29 o 
 -17   1   7       11.49      -90.92     90.92 o 
 -15   1   7      487.73      663.45     90.92 o 
 -13   1   7        5.30       41.77     68.80 o 
 -11   1   7     6639.88     7121.00    375.95 o 
  -9   1   7    35456.39    37501.97    719.96 o 
  -7   1   7    17286.16    17126.77    444.76 o 
  -5   1   7     4318.40     4022.46    196.58 o 
  -3   1   7    33935.70    33165.00    484.07 o 
  -1   1   7     1534.96     1290.04     66.34 o 
   1   1   7     2228.86     2815.97    125.32 o 
   3   1   7       88.19      144.98     36.86 o 
   5   1   7     3179.59     3088.72    169.55 o 
   7   1   7    20575.64    20844.53    486.53 o 
   9   1   7       13.24       46.69     58.97 o 
  11   1   7        4.70      -71.26     71.26 o 
  13   1   7     5715.40     5921.88    235.89 o 
  15   1   7      255.42      346.47     83.55 o 
  17   1   7      140.51      196.58     93.37 o 
  19   1   7      562.41      530.76    110.57 o 
 -26   2   7       25.71      -71.26    113.03 o 
 -24   2   7      990.57      973.06    122.86 o 
 -22   2   7     3051.03     2796.31    149.89 o 
 -20   2   7     1412.54     1334.27    105.66 o 
 -18   2   7    23405.50    21571.87    457.04 o 
 -16   2   7    11964.88    10686.42    395.61 o 
 -14   2   7      786.03      796.14     78.63 o 
 -12   2   7    52854.09    56700.18    946.03 o 
 -10   2   7    12666.39    13809.53    481.61 o 
  -8   2   7        3.40      189.21     51.60 o 
  -6   2   7    72237.34    74104.61    867.40 o 
  -4   2   7     4472.92     4219.03    201.49 o 
  -2   2   7     7591.14     8759.96    280.12 o 
   0   2   7    64787.21    60770.96    482.99 o 
   2   2   7     1197.12     1624.22     78.63 o 
   4   2   7    26362.73    25547.64    511.10 o 
   6   2   7    16084.80    16505.09    447.21 o 
   8   2   7        0.15      -58.97     58.97 o 
  10   2   7    34228.71    32413.09    543.04 o 
  12   2   7       28.60      191.66     71.26 o 
  14   2   7       96.75       83.55     78.63 o 
  16   2   7     9464.14     8909.85    213.78 o 
  18   2   7      109.97       24.57    100.75 o 
  20   2   7      164.51      147.43    108.12 o 
 -25   3   7     1666.37     1321.98    130.23 o 
 -23   3   7     2794.06     2737.33    142.52 o 
 -21   3   7     9198.11     8725.56    238.35 o 
 -19   3   7     6678.86     6152.86    258.01 o 
 -17   3   7     4263.35     4290.29    230.98 o 
 -15   3   7    21194.98    21603.81    525.84 o 
 -13   3   7      188.65       63.89     76.17 o 
 -11   3   7       50.19      135.15     68.80 o 
  -9   3   7    36239.55    37344.71    769.11 o 
  -7   3   7     1501.77     2113.20     95.83 o 
  -5   3   7     3448.31     3737.42    172.00 o 
  -3   3   7    37837.83    37863.19    582.36 o 
  -1   3   7     7436.21     6730.30    260.46 o 
   1   3   7    37108.83    35600.09    594.65 o 
   3   3   7    25315.94    22997.05    506.19 o 
   5   3   7    12223.79    12035.43    385.78 o 
   7   3   7    27855.71    27066.19    540.59 o 
   9   3   7     1355.01     1334.27     76.17 o 
  11   3   7      747.66      572.53     78.63 o 
  13   3   7     8693.71     7985.94    245.72 o 
  15   3   7      257.20      297.32     90.92 o 
  17   3   7     2079.48     1941.20    110.57 o 
  19   3   7     3325.07     3231.23    144.98 o 
 -24   4   7     1964.91     2233.61    140.06 o 
 -22   4   7     3578.51     3066.60    152.35 o 
 -20   4   7      487.91      469.33    108.12 o 
 -18   4   7    17276.68    18630.58    395.61 o 
 -16   4   7     9989.95     8806.65    334.18 o 
 -14   4   7     3281.28     4103.54    199.03 o 
 -12   4   7   113149.23   114417.65   1282.66 o 
 -10   4   7    10947.21    10875.62    457.04 o 
  -8   4   7      490.46      272.75     63.89 o 
  -6   4   7    95823.73    97767.56   1105.75 o 
  -4   4   7      354.40      879.68     51.60 o 
  -2   4   7    54671.58    44996.47    678.19 o 
   0   4   7    50868.35    48015.91    652.39 o 
   2   4   7    41243.20    35708.21    648.70 o 
   4   4   7    92619.63    86518.45    965.68 o 
   6   4   7    21484.01    17657.53    452.13 o 
   8   4   7     5049.97     4685.90    248.18 o 
  10   4   7    21176.79    19802.67    402.98 o 
  12   4   7     4274.51     3875.02    167.09 o 
  14   4   7      456.59      589.73     90.92 o 
  16   4   7    14260.70    13964.34    230.98 o 
  18   4   7        4.56      -19.66     95.83 o 
 -23   5   7      361.62      375.95    113.03 o 
 -21   5   7      786.46      818.25    115.49 o 
 -19   5   7     6778.70     6440.35    228.52 o 
 -17   5   7      227.19      108.12     98.29 o 
 -15   5   7     9431.53    10086.86    361.21 o 
 -13   5   7      260.62      430.01     86.00 o 
 -11   5   7      177.33      238.35     76.17 o 
  -9   5   7    40742.35    40494.86    769.11 o 
  -7   5   7      789.33      899.34     66.34 o 
  -5   5   7     1373.11      832.99     61.43 o 
  -3   5   7    26391.54    26636.18    577.44 o 
  -1   5   7     5165.71     4076.52    206.41 o 
   1   5   7    19222.97    18723.96    486.53 o 
   3   5   7    21038.80    21132.03    486.53 o 
   5   5   7     7831.27     7179.97    297.32 o 
   7   5   7    25389.83    26007.13    491.44 o 
   9   5   7     1847.31     1747.08     81.09 o 
  11   5   7     2772.57     2894.60    152.35 o 
  13   5   7    13452.41    13487.64    270.29 o 
  15   5   7      250.94      189.21     93.37 o 
  17   5   7      238.49      393.15     95.83 o 
 -22   6   7     2644.16     2577.62    157.26 o 
 -20   6   7     5492.25     4725.22    176.92 o 
 -18   6   7     6576.92     6835.96    228.52 o 
 -16   6   7     5967.89     6300.29    275.21 o 
 -14   6   7     1178.66      781.39     95.83 o 
 -12   6   7    18196.69    15114.31    449.67 o 
 -10   6   7      204.33      265.38     78.63 o 
  -8   6   7       81.37      547.96     76.17 o 
  -6   6   7    50107.59    50684.92    786.31 o 
  -4   6   7     5229.21     3754.62    199.03 o 
  -2   6   7       15.30       51.60     54.06 o 
   0   6   7    43494.93    37344.49   1417.81 o 
   2   6   7      797.23      985.34     68.80 o 
   4   6   7     4750.52     4560.59    233.44 o 
   6   6   7     2118.61     1985.43     83.55 o 
   8   6   7      120.12      103.20     71.26 o 
  10   6   7    21131.56    21417.06    375.95 o 
  12   6   7       24.23      159.72     88.46 o 
  14   6   7      167.46      277.66     93.37 o 
  16   6   7     3956.15     3988.06    157.26 o 
  18   6   7        0.97       44.23    103.20 o 
 -21   7   7     1649.26     2226.23    142.52 o 
 -19   7   7       33.02      221.15    103.20 o 
 -17   7   7      510.47      233.44    108.12 o 
 -15   7   7     3849.30     3769.36    186.75 o 
 -13   7   7      246.87      312.07     93.37 o 
 -11   7   7        5.13      309.61     81.09 o 
  -9   7   7    14782.92    14237.09    417.73 o 
  -7   7   7     2619.74     2683.28    149.89 o 
  -5   7   7       53.25      167.09     68.80 o 
  -3   7   7    24054.89    20834.70    469.33 o 
  -1   7   7     9538.64    10121.26    344.01 o 
   1   7   7       10.28       39.32     76.17 o 
   3   7   7    10208.77     9376.72    319.44 o 
   5   7   7      742.13      695.39     73.72 o 
   7   7   7     2871.16     3204.20    162.18 o 
   9   7   7       34.59       49.14     81.09 o 
  11   7   7       55.64       73.72     83.55 o 
  13   7   7     2247.64     2017.37    120.40 o 
  15   7   7       27.29      218.69     95.83 o 
  17   7   7       13.59      -29.49    100.75 o 
 -20   8   7      136.47       88.46    113.03 o 
 -18   8   7       13.79      228.52    108.12 o 
 -16   8   7        6.79      191.66    105.66 o 
 -14   8   7     2604.34     2186.92    132.69 o 
 -12   8   7     4618.49     5047.11    216.23 o 
 -10   8   7     2238.63     2521.10    130.23 o 
  -8   8   7     2404.10     2806.14    140.06 o 
  -6   8   7     5541.66     5187.18    255.55 o 
  -4   8   7     2831.09     3476.96    169.55 o 
  -2   8   7        0.50      140.06     71.26 o 
   0   8   7      900.53      994.39     61.40 o 
   2   8   7     7031.32     8084.23    299.78 o 
   4   8   7        8.08       29.49     73.72 o 
   6   8   7      445.27      267.84     83.55 o 
   8   8   7     1825.70     1798.68    105.66 o 
  10   8   7       35.88       34.40     93.37 o 
  12   8   7      233.90      452.13     90.92 o 
  14   8   7        7.09      -24.57     98.29 o 
 -19   9   7      499.60      447.21    130.23 o 
 -17   9   7       76.63      216.23    113.03 o 
 -15   9   7      915.06      909.17    130.23 o 
 -13   9   7     1414.11     1439.93    120.40 o 
 -11   9   7     1380.54     1324.44    115.49 o 
  -9   9   7       17.07      176.92     90.92 o 
  -7   9   7        0.60      -12.29     81.09 o 
  -5   9   7       41.42      127.78     78.63 o 
  -3   9   7        0.48       83.55     88.46 o 
  -1   9   7       15.24      -36.86     73.72 o 
   1   9   7      569.61      375.95    100.75 o 
   3   9   7       32.85      -56.52     78.63 o 
   5   9   7     3320.02     3508.90    159.72 o 
   7   9   7      561.49      415.27     98.29 o 
   9   9   7       80.93      -22.11     88.46 o 
  11   9   7      426.79      312.07    100.75 o 
  13   9   7        4.18      230.98    100.75 o 
 -18  10   7     1145.87     1125.40    140.06 o 
 -16  10   7        1.30     -117.95    117.95 o 
 -14  10   7     1370.98     1626.67    137.60 o 
 -12  10   7     1352.88     1560.33    132.69 o 
 -10  10   7      216.13      -90.92    103.20 o 
  -8  10   7      616.97      562.70     98.29 o 
  -6  10   7      852.79     1309.69    105.66 o 
  -4  10   7       69.88      167.09     83.55 o 
  -2  10   7     2585.35     3108.37    162.18 o 
   0  10   7     1103.01     1337.39     75.21 o 
   2  10   7      960.22      769.11    110.57 o 
   4  10   7       42.47       83.55     88.46 o 
   6  10   7     1976.46     1955.94    120.40 o 
   8  10   7      845.50      734.71    103.20 o 
  10  10   7      301.47      339.10    103.20 o 
  12  10   7       67.82      152.35    103.20 o 
 -15  11   7      646.98      560.24    127.78 o 
 -13  11   7       21.90      -31.94    113.03 o 
 -11  11   7      278.28      366.12    108.12 o 
  -9  11   7     1769.28     2167.26    125.32 o 
  -7  11   7      327.40      228.52     98.29 o 
  -5  11   7      355.44      425.10     90.92 o 
  -3  11   7        2.45        4.91     90.92 o 
  -1  11   7      268.68      233.44     88.46 o 
   1  11   7     1572.53     1788.85    122.86 o 
   3  11   7       31.18      -17.20     88.46 o 
   5  11   7      175.40      181.83    103.20 o 
   7  11   7      670.50      857.57    115.49 o 
   9  11   7       71.94       88.46     98.29 o 
 -12  12   7      722.80      869.85    127.78 o 
 -10  12   7      175.07      226.06    108.12 o 
  -8  12   7      279.89      226.06    108.12 o 
  -6  12   7     1609.36     1695.48    122.86 o 
  -4  12   7       46.10       -7.37     95.83 o 
  -2  12   7      264.18      302.24     95.83 o 
   0  12   7     1397.17     1641.32     83.18 o 
   2  12   7        4.61       71.26     93.37 o 
   4  12   7     1870.88     1990.34    130.23 o 
   6  12   7       58.19      120.40    113.03 o 
  -7  13   7        5.67      -22.11    105.66 o 
  -5  13   7      655.99      950.94    110.57 o 
  -3  13   7      293.41      228.52    103.20 o 
  -1  13   7        6.14       27.03     95.83 o 
   1  13   7      337.72      334.18    110.57 o 
 -26   0   8        4.19      314.52    103.20 o 
 -24   0   8     9602.09     9266.15    201.49 o 
 -22   0   8     6606.21     7071.86    218.69 o 
 -20   0   8    10759.38    11325.29    302.24 o 
 -18   0   8   123032.99   120614.72   1029.57 o 
 -16   0   8    21291.09    23911.13    540.59 o 
 -14   0   8    13145.52    12607.96    454.58 o 
 -12   0   8    64278.24    68711.03   1024.66 o 
 -10   0   8      253.54      697.85     66.34 o 
  -8   0   8     9499.63     9752.68    373.50 o 
  -6   0   8   109998.99   137952.81   5926.80 o 
  -4   0   8     5791.35     6106.17    260.46 o 
  -2   0   8    49646.33    44281.43    574.99 o 
   0   0   8   100804.16    96651.70    603.77 o 
   2   0   8    21035.87    20517.72    434.93 o 
   4   0   8   132277.78   128866.05   1137.69 o 
   6   0   8    12120.59    10738.02    366.12 o 
   8   0   8       43.60       29.49     56.52 o 
  10   0   8    62846.99    61764.49    710.13 o 
  12   0   8     3692.41     4162.52    201.49 o 
  14   0   8     6133.12     6103.72    206.41 o 
  16   0   8    16630.35    16920.36    255.55 o 
  18   0   8      447.49      484.07    100.75 o 
  20   0   8      464.38      378.41    113.03 o 
 -25   1   8     3830.57     3833.25    162.18 o 
 -23   1   8      920.67      739.62    117.95 o 
 -21   1   8     5470.89     5592.62    226.06 o 
 -19   1   8     2459.71     2732.42    122.86 o 
 -17   1   8    12238.26    12870.88    393.15 o 
 -15   1   8    57298.30    59783.98    864.94 o 
 -13   1   8     7991.64     8993.40    412.81 o 
 -11   1   8    22998.07    27579.75    680.65 o 
  -9   1   8   136662.23   143024.50   1373.58 o 
  -7   1   8     1026.49      867.40     54.06 o 
  -5   1   8    21417.61    22458.92    466.87 o 
  -3   1   8    81995.04    87066.39    820.71 o 
  -1   1   8    36094.55    35673.80    525.84 o 
   1   1   8    42688.70    41607.98    589.73 o 
   3   1   8    40055.52    38531.55    621.67 o 
   5   1   8    25150.12    24336.23    535.67 o 
   7   1   8    73881.29    71654.77    847.74 o 
   9   1   8     1197.50      901.80     71.26 o 
  11   1   8      569.38      641.33     78.63 o 
  13   1   8    17703.32    17524.84    334.18 o 
  15   1   8      224.39      255.55     88.46 o 
  17   1   8       44.01       34.40     88.46 o 
  19   1   8     6982.22     7074.31    179.38 o 
 -26   2   8      222.72      275.21    115.49 o 
 -24   2   8     3172.41     3324.61    152.35 o 
 -22   2   8    14662.44    13917.65    275.21 o 
 -20   2   8       10.08       93.37     93.37 o 
 -18   2   8     1903.66     2388.41    125.32 o 
 -16   2   8     4500.76     4882.48    255.55 o 
 -14   2   8     5315.65     6231.49    302.24 o 
 -12   2   8    96683.35    96379.23   1218.78 o 
 -10   2   8    53653.56    58142.55    953.40 o 
  -8   2   8     1451.94     1884.68    103.20 o 
  -6   2   8    86222.16    87017.26    958.31 o 
  -4   2   8    13014.28    15438.67    378.41 o 
  -2   2   8    30849.20    29776.50    506.19 o 
   0   2   8    43072.04    46032.56    449.08 o 
   2   2   8    23034.58    23866.90    488.99 o 
   4   2   8    58765.22    54215.93    774.02 o 
   6   2   8     2083.10     2120.57    105.66 o 
   8   2   8     4230.68     3882.40    186.75 o 
  10   2   8    30263.74    30081.19    496.36 o 
  12   2   8     2612.83     2258.18    110.57 o 
  14   2   8       50.13      122.86     81.09 o 
  16   2   8     5955.97     6251.15    176.92 o 
  18   2   8        7.12      -12.29     95.83 o 
 -25   3   8     2088.37     1955.94    149.89 o 
 -23   3   8      912.36      801.05    117.95 o 
 -21   3   8      832.88     1142.60    125.32 o 
 -19   3   8     3967.46     3995.43    184.29 o 
 -17   3   8      258.76      191.66     93.37 o 
 -15   3   8     1767.46     2164.80    108.12 o 
 -13   3   8      587.17      832.99     86.00 o 
 -11   3   8      132.99      140.06     71.26 o 
  -9   3   8    10365.96    10121.26    437.38 o 
  -7   3   8     1928.22     2275.38    115.49 o 
  -5   3   8     8166.59    11428.49    378.41 o 
  -3   3   8    22114.75    23024.08    481.61 o 
  -1   3   8     3501.26     3916.80    189.21 o 
   1   3   8      265.68      258.01     44.23 o 
   3   3   8     4789.81     4481.96    240.81 o 
   5   3   8     3484.22     3555.59    167.09 o 
   7   3   8    37368.98    35037.39    589.73 o 
   9   3   8      814.62      820.71     71.26 o 
  11   3   8     2617.29     2653.79    113.03 o 
  13   3   8     2280.20     1946.11    105.66 o 
  15   3   8     1413.44     1417.81    108.12 o 
  17   3   8      104.07       78.63     98.29 o 
  19   3   8      723.34      803.51    113.03 o 
 -24   4   8       72.52       12.29    115.49 o 
 -22   4   8      237.18       -9.83    113.03 o 
 -20   4   8     1539.56     1476.78    117.95 o 
 -18   4   8     2201.67     2376.12    137.60 o 
 -16   4   8      170.29      218.69     93.37 o 
 -14   4   8     7545.17     8585.50    366.12 o 
 -12   4   8      420.21     1046.77    100.75 o 
 -10   4   8       57.11       51.60     68.80 o 
  -8   4   8      693.61      506.19     66.34 o 
  -6   4   8      162.18      294.87     58.97 o 
  -4   4   8      195.12      208.86     46.69 o 
  -2   4   8      931.53     1056.60     56.52 o 
   0   4   8     9563.21     9558.82    351.38 o 
   2   4   8    11973.43    13143.63    417.73 o 
   4   4   8       71.80       81.09     56.52 o 
   6   4   8     1670.69     1842.91     98.29 o 
   8   4   8      397.52      304.69     63.89 o 
  10   4   8       52.40       76.17     73.72 o 
  12   4   8      244.31      287.49     81.09 o 
  14   4   8        5.75       90.92     88.46 o 
  16   4   8       11.27      117.95     98.29 o 
  18   4   8      120.02      159.72    100.75 o 
 -23   5   8        3.74       76.17    108.12 o 
 -21   5   8     1009.67      717.51    117.95 o 
 -19   5   8      105.27      167.09    105.66 o 
 -17   5   8      680.95      833.00     98.29 o 
 -15   5   8       78.56      253.09     95.83 o 
 -13   5   8     1297.71     2309.78    110.57 o 
 -11   5   8      129.83      262.92     73.72 o 
  -9   5   8     6073.98     5678.62    334.18 o 
  -7   5   8     2590.71     2530.93    137.60 o 
  -5   5   8      431.86      636.42     58.97 o 
  -3   5   8      139.05      108.12     54.06 o 
  -1   5   8     7728.82     5909.60    287.49 o 
   1   5   8        2.33       68.80     56.52 o 
   3   5   8     9863.97     8986.03    334.18 o 
   5   5   8      297.08      307.15     66.34 o 
   7   5   8     6654.60     6531.27    262.92 o 
   9   5   8       14.98      122.86     68.80 o 
  11   5   8      851.52      700.31     88.46 o 
  13   5   8     1163.40     1073.80     98.29 o 
  15   5   8      547.93      513.56    100.75 o 
  17   5   8      246.19      181.83    100.75 o 
 -24   6   8     2976.31     2914.25    157.26 o 
 -22   6   8     1035.84      906.71    132.69 o 
 -20   6   8        0.29       14.74    105.66 o 
 -18   6   8      520.66      533.22    113.03 o 
 -16   6   8     8199.88     7575.58    297.32 o 
 -14   6   8     2154.52     2341.72    113.03 o 
 -12   6   8     1775.77     2002.63    110.57 o 
 -10   6   8     5681.25     4781.73    282.58 o 
  -8   6   8     8642.82     8956.54    388.24 o 
  -6   6   8    10497.38    10327.66    412.81 o 
  -4   6   8     4181.92     2892.14    147.43 o 
  -2   6   8    16987.11    17080.08    430.01 o 
   0   6   8     3408.84     3880.48    415.27 o 
   2   6   8     1331.83     1344.10     76.17 o 
   4   6   8    10758.07    10703.62    329.27 o 
   6   6   8      685.28      943.57     71.26 o 
   8   6   8     1297.17     1287.58     88.46 o 
  10   6   8     2726.16     2835.62    152.35 o 
  12   6   8     2694.92     2521.10    117.95 o 
  14   6   8      350.63      550.42     90.92 o 
  16   6   8     1128.27     1098.37    120.40 o 
 -23   7   8       36.78      144.98    120.40 o 
 -21   7   8     1443.32     1073.80    132.69 o 
 -19   7   8      641.25      589.73    113.03 o 
 -17   7   8       92.79      287.49    108.12 o 
 -15   7   8     5993.03     5771.99    267.84 o 
 -13   7   8      282.36      493.90     95.83 o 
 -11   7   8      462.34      744.54     90.92 o 
  -9   7   8     2598.84     1997.71    103.20 o 
  -7   7   8        3.35       39.32     71.26 o 
  -5   7   8     7078.17     6553.39    314.52 o 
  -3   7   8     3190.24     4599.90    201.49 o 
  -1   7   8     7517.63     6312.58    289.95 o 
   1   7   8     8578.00     8548.64    336.64 o 
   3   7   8     8331.62     8157.94    280.12 o 
   5   7   8       10.83      132.69     66.34 o 
   7   7   8     1076.65      818.25     83.55 o 
   9   7   8     3108.23     3128.03    144.98 o 
  11   7   8        5.51       86.00     86.00 o 
  13   7   8     1757.20     1901.88    125.32 o 
  15   7   8       28.26      105.66     95.83 o 
 -20   8   8        6.07       66.34    110.57 o 
 -18   8   8     3981.69     3911.88    164.63 o 
 -16   8   8      229.49      277.66    113.03 o 
 -14   8   8     1957.63     1968.23    127.78 o 
 -12   8   8    10931.63    10472.64    321.89 o 
 -10   8   8      335.99      530.76     90.92 o 
  -8   8   8      620.77      533.22     88.46 o 
  -6   8   8    11369.72    10848.59    326.81 o 
  -4   8   8      349.25      154.80     76.17 o 
  -2   8   8    13097.81    12971.62    339.10 o 
   0   8   8     6369.44     6261.83    188.93 o 
   2   8   8        6.31       24.57     78.63 o 
   4   8   8     5762.08     5688.45    216.23 o 
   6   8   8     3867.93     4106.00    186.75 o 
   8   8   8      236.83      294.87     88.46 o 
  10   8   8     6605.09     6423.15    181.83 o 
  12   8   8       28.56       63.89     93.37 o 
  14   8   8      841.49     1034.49    120.40 o 
 -19   9   8      354.74      464.41    125.32 o 
 -17   9   8       82.83       31.94    117.95 o 
 -15   9   8     5644.58     5639.30    196.58 o 
 -13   9   8      383.11      624.13    113.03 o 
 -11   9   8       45.77       98.29     93.37 o 
  -9   9   8     5646.01     5518.90    228.52 o 
  -7   9   8      186.15      135.15     83.55 o 
  -5   9   8       42.76      125.32     76.17 o 
  -3   9   8    11804.96    10448.07    287.49 o 
  -1   9   8      698.80      683.10     81.09 o 
   1   9   8     1046.86     1110.66    108.12 o 
   3   9   8     1143.20     1098.37     93.37 o 
   5   9   8      204.72      316.98     86.00 o 
   7   9   8     5465.35     5255.98    176.92 o 
   9   9   8       78.87       68.80     88.46 o 
  11   9   8       95.43       -4.91     93.37 o 
  13   9   8     3007.33     3253.35    154.80 o 
 -18  10   8     1126.93     1221.23    147.43 o 
 -16  10   8        4.02      243.26    108.12 o 
 -14  10   8       18.51       -4.91    113.03 o 
 -12  10   8     5462.00     4784.19    189.21 o 
 -10  10   8     1152.86     1098.37    117.95 o 
  -8  10   8        3.36       22.11     93.37 o 
  -6  10   8     9565.64    10462.81    258.01 o 
  -4  10   8      707.45      589.73     93.37 o 
  -2  10   8      961.99      884.60     98.29 o 
   0  10   8      982.85     1003.01     72.61 o 
   2  10   8      575.88      560.24    115.49 o 
   4  10   8     2913.33     2943.74    130.23 o 
   6  10   8      290.80      255.55     90.92 o 
   8  10   8        6.46      -90.92     90.92 o 
  10  10   8     1102.26     1290.04    117.95 o 
 -15  11   8      533.43      550.42    127.78 o 
 -13  11   8        4.83       24.57    113.03 o 
 -11  11   8        8.62      174.46    100.75 o 
  -9  11   8     1614.73     1744.62    127.78 o 
  -7  11   8      700.91      619.22    103.20 o 
  -5  11   8       97.71      -36.86     90.92 o 
  -3  11   8     2195.12     2363.84    115.49 o 
  -1  11   8      370.65      380.87     90.92 o 
   1  11   8      553.78      636.42    110.57 o 
   3  11   8     1212.12     1218.78    132.69 o 
   5  11   8      523.02      683.11    100.75 o 
   7  11   8      510.45      543.04    105.66 o 
   9  11   8      308.12      277.66    105.66 o 
 -12  12   8       96.36       95.83    115.49 o 
 -10  12   8       31.77      184.29    103.20 o 
  -8  12   8       16.94       41.77    103.20 o 
  -6  12   8      196.35      331.72    100.75 o 
  -4  12   8      548.77      624.13    100.75 o 
  -2  12   8        8.99       14.74     93.37 o 
   0  12   8        8.09      -57.46     71.72 o 
   2  12   8      639.31      690.48    122.86 o 
   4  12   8      150.34      142.52    100.75 o 
  -5  13   8       60.44      194.12    100.75 o 
  -3  13   8        1.57      -71.26    100.75 o 
  -1  13   8      193.88      351.38    103.20 o 
 -25   1   9      272.06      154.80    120.40 o 
 -23   1   9     1188.49     1177.00    125.32 o 
 -21   1   9      345.93      312.07    105.66 o 
 -19   1   9     4359.34     3806.22    186.75 o 
 -17   1   9      323.52      142.52     88.46 o 
 -15   1   9     6633.24     7472.38    319.44 o 
 -13   1   9     2706.54     2555.50    147.43 o 
 -11   1   9      630.64     1267.92     78.63 o 
  -9   1   9    65090.05    69897.86    995.17 o 
  -7   1   9     2931.99     4508.98    211.32 o 
  -5   1   9     4820.04     5735.13    275.21 o 
  -3   1   9     1024.22     1769.19     76.17 o 
  -1   1   9    12329.27    14308.35    378.41 o 
   1   1   9    56582.95    56390.57    737.16 o 
   3   1   9     1709.80     1919.08     98.29 o 
   5   1   9     3622.55     3078.89    144.98 o 
   7   1   9     5074.90     4189.55    223.61 o 
   9   1   9     3220.78     2960.94    152.35 o 
  11   1   9     1508.34     1466.96     86.00 o 
  13   1   9      345.66      506.19     81.09 o 
  15   1   9      254.06      265.38     88.46 o 
  17   1   9      591.93      690.48    105.66 o 
  19   1   9      357.18      154.80    113.03 o 
 -26   2   9      225.46      371.04    113.03 o 
 -24   2   9     1266.86     1164.72    125.32 o 
 -22   2   9     4975.10     4437.73    201.49 o 
 -20   2   9      140.65      132.69     98.29 o 
 -18   2   9    25338.11    26016.96    513.56 o 
 -16   2   9      786.07      769.11     98.29 o 
 -14   2   9       81.05      -81.09     81.09 o 
 -12   2   9    48040.73    45394.54    864.94 o 
 -10   2   9     5333.61     6568.13    356.30 o 
  -8   2   9       25.89       14.74     54.06 o 
  -6   2   9    19294.43    20756.07    511.10 o 
  -4   2   9      387.94     1022.20     61.43 o 
  -2   2   9    26079.05    24250.23    491.44 o 
   0   2   9    17668.63    18831.40    316.92 o 
   2   2   9       16.18       44.23     46.69 o 
   4   2   9    57149.50    55675.52    769.11 o 
   6   2   9     2447.25     2739.79    125.32 o 
   8   2   9     3770.71     3243.52    169.55 o 
  10   2   9    22364.99    21913.42    402.98 o 
  12   2   9      691.67      624.13     86.00 o 
  14   2   9      346.57      459.50     90.92 o 
  16   2   9     2887.57     2823.34    132.69 o 
  18   2   9        5.25      103.20     95.83 o 
 -25   3   9     1295.21      968.14    130.23 o 
 -23   3   9     1691.78     1336.72    125.32 o 
 -21   3   9    17485.76    15640.16    316.98 o 
 -19   3   9     1417.57     1078.72    110.57 o 
 -17   3   9    15539.66    16104.57    415.27 o 
 -15   3   9    12345.97    11403.92    427.55 o 
 -13   3   9      205.66      643.79     88.46 o 
 -11   3   9      165.53      110.57     68.80 o 
  -9   3   9    33656.64    35025.10    739.62 o 
  -7   3   9     1907.05     1491.53     63.89 o 
  -5   3   9    10057.28    11317.92    390.70 o 
  -3   3   9    28861.94    26144.74    540.59 o 
  -1   3   9    16795.03    20328.52    474.24 o 
   1   3   9    25310.24    25196.26    560.24 o 
   3   3   9     9360.99    10293.26    375.95 o 
   5   3   9      542.33      557.79     58.97 o 
   7   3   9    31367.45    31513.75    543.04 o 
   9   3   9     2359.18     1970.68    117.95 o 
  11   3   9      737.16      751.91     78.63 o 
  13   3   9    14461.52    14298.52    275.21 o 
  15   3   9     1125.07     1226.15    105.66 o 
  17   3   9      195.36      120.40     98.29 o 
 -24   4   9     5572.18     5423.07    181.83 o 
 -22   4   9     5537.75     5486.96    184.29 o 
 -20   4   9       14.78      -61.43    103.20 o 
 -18   4   9    10794.82    11258.95    324.35 o 
 -16   4   9     5593.33     6474.75    314.52 o 
 -14   4   9      316.39      304.69     90.92 o 
 -12   4   9    58789.70    54987.50    887.05 o 
 -10   4   9     1551.51     1847.82    100.75 o 
  -8   4   9    34341.96    33531.12    700.31 o 
  -6   4   9    67578.25    59781.52    896.88 o 
  -4   4   9    15596.47    13440.95    434.93 o 
  -2   4   9    42182.25    42214.91    715.05 o 
   0   4   9    69315.25    65556.78   1582.45 o 
   2   4   9       12.90       71.26     54.06 o 
   4   4   9    22103.76    21360.55    476.70 o 
   6   4   9     3143.77     3029.74    159.72 o 
   8   4   9      180.77      135.15     66.34 o 
  10   4   9    19184.72    18404.52    351.38 o 
  12   4   9     2867.60     2882.31    157.26 o 
  14   4   9      283.32      358.75     90.92 o 
  16   4   9     6470.33     6258.52    167.09 o 
  18   4   9       27.94      -34.40    103.20 o 
 -25   5   9     2208.49     2044.40    149.89 o 
 -23   5   9     1110.90     1363.75    130.23 o 
 -21   5   9     2337.97     2516.19    142.52 o 
 -19   5   9     5407.44     5314.95    226.06 o 
 -17   5   9      111.73      117.95     98.29 o 
 -15   5   9    10663.73    11762.67    371.04 o 
 -13   5   9     4808.94     5297.75    285.04 o 
 -11   5   9       70.68       95.83     81.09 o 
  -9   5   9    55643.75    56488.86    874.77 o 
  -7   5   9    13106.14    12966.71    430.01 o 
  -5   5   9     3675.67     3943.83    199.03 o 
  -3   5   9    35548.39    31675.92    604.47 o 
  -1   5   9    10388.07    10681.50    366.12 o 
   1   5   9    26724.93    26294.63    543.04 o 
   3   5   9    14791.92    14077.37    398.07 o 
   5   5   9     8335.41     8777.16    309.61 o 
   7   5   9    13744.77    12760.30    334.18 o 
   9   5   9      840.35      926.37     83.55 o 
  11   5   9        0.82       39.32     76.17 o 
  13   5   9     5470.84     4850.54    167.09 o 
  15   5   9      240.41      113.03    100.75 o 
  17   5   9      940.36      985.34    110.57 o 
 -24   6   9      935.95     1000.09    140.06 o 
 -22   6   9     1518.21     1535.76    135.15 o 
 -20   6   9      456.20      511.10    110.57 o 
 -18   6   9    13404.14    14844.02    321.89 o 
 -16   6   9      750.43      614.30    113.03 o 
 -14   6   9      208.77      285.04     93.37 o 
 -12   6   9    24168.72    24972.65    552.87 o 
 -10   6   9     1329.88     1184.38     93.37 o 
  -8   6   9     1472.72     1186.83     86.00 o 
  -6   6   9    18663.52    18220.23    474.24 o 
  -4   6   9     3318.64     4344.35    213.78 o 
  -2   6   9     7073.39     6617.27    297.32 o 
   0   6   9     9590.02    10221.08   1035.71 o 
   2   6   9      518.24      493.90     66.34 o 
   4   6   9    23923.30    23692.44    452.13 o 
   6   6   9      130.90      243.26     68.80 o 
   8   6   9     1056.89     1258.09     83.55 o 
  10   6   9     9132.91     9091.69    230.98 o 
  12   6   9       34.79       90.92     88.46 o 
  14   6   9      353.85      191.66    100.75 o 
  16   6   9     1152.28     1297.41    117.95 o 
 -23   7   9        8.14      167.09    117.95 o 
 -21   7   9     1544.48     2017.37    144.98 o 
 -19   7   9      111.71      -46.69    108.12 o 
 -17   7   9     1676.03     1680.73    132.69 o 
 -15   7   9    16669.08    17320.89    385.78 o 
 -13   7   9      366.43      307.15     90.92 o 
 -11   7   9     3496.79     3617.02    189.21 o 
  -9   7   9    17309.89    17534.67    439.84 o 
  -7   7   9      171.65      221.15     73.72 o 
  -5   7   9      389.10      778.94     76.17 o 
  -3   7   9     3975.58     4813.68    253.09 o 
  -1   7   9      940.42      914.08     73.72 o 
   1   7   9    11195.76    10806.82    351.38 o 
   3   7   9      425.51      358.75     71.26 o 
   5   7   9     1343.61     1493.99     88.46 o 
   7   7   9     4034.36     3732.51    186.75 o 
   9   7   9        4.26      -86.00     86.00 o 
  11   7   9       89.15      324.35     83.55 o 
  13   7   9     3395.90     3641.59    140.06 o 
  15   7   9      537.81      533.22    108.12 o 
 -20   8   9     1192.06     1120.49    130.23 o 
 -18   8   9      215.02        0.00    120.40 o 
 -16   8   9      249.21      113.03    113.03 o 
 -14   8   9     1544.88     1410.44    135.15 o 
 -12   8   9       74.58       -2.46    100.75 o 
 -10   8   9     2120.67     1968.23    110.57 o 
  -8   8   9      218.19      117.95     83.55 o 
  -6   8   9     3615.59     3604.73    189.21 o 
  -4   8   9     7088.96     6813.85    262.92 o 
  -2   8   9       70.77       14.74     73.72 o 
   0   8   9     1055.15      887.79    109.35 o 
   2   8   9     3215.76     3464.67    169.55 o 
   4   8   9      129.61       98.29     81.09 o 
   6   8   9        4.77       54.06     78.63 o 
   8   8   9     1245.53     1464.50    100.75 o 
  10   8   9      369.89      285.04     98.29 o 
  12   8   9       29.70      130.23     95.83 o 
  14   8   9      230.69      309.61    108.12 o 
 -19   9   9        4.67     -117.95    117.95 o 
 -17   9   9      921.35      560.24    122.86 o 
 -15   9   9       41.27       24.57    117.95 o 
 -13   9   9      779.05      700.31    115.49 o 
 -11   9   9        1.17      -36.86     93.37 o 
  -9   9   9      433.25      262.92     95.83 o 
  -7   9   9     1901.01     2044.40    105.66 o 
  -5   9   9       63.47      108.12     78.63 o 
  -3   9   9     1409.07     1265.46     98.29 o 
  -1   9   9      729.56      860.02     86.00 o 
   1   9   9      170.32      346.47     95.83 o 
   3   9   9      650.85      648.70     86.00 o 
   5   9   9     1316.40     1235.98     98.29 o 
   7   9   9       20.42       88.46     90.92 o 
   9   9   9      340.29      550.42     98.29 o 
  11   9   9      177.67      105.66     98.29 o 
 -18  10   9      340.46      260.46    132.69 o 
 -16  10   9       82.05       31.94    113.03 o 
 -14  10   9      366.64      395.61    115.49 o 
 -12  10   9      867.80      931.28    130.23 o 
 -10  10   9      694.42      889.51    108.12 o 
  -8  10   9      546.45      577.44    105.66 o 
  -6  10   9      262.51      312.07     98.29 o 
  -4  10   9      536.04      555.33     88.46 o 
  -2  10   9      589.07      609.39     90.92 o 
   0  10   9      408.94      570.32     69.08 o 
   2  10   9     2422.99     2965.86    157.26 o 
   4  10   9      593.55      690.48    100.75 o 
   6  10   9      838.47     1051.69    103.20 o 
   8  10   9       65.40      144.98     90.92 o 
  10  10   9      274.83      400.53    103.20 o 
 -15  11   9        7.50      167.09    110.57 o 
 -13  11   9       66.83       78.63    113.03 o 
 -11  11   9      441.46      776.48    113.03 o 
  -9  11   9      726.50      916.54    115.49 o 
  -7  11   9      101.50       36.86     93.37 o 
  -5  11   9      469.73      594.65    100.75 o 
  -3  11   9      731.94      825.62     98.29 o 
  -1  11   9       26.28       41.77     86.00 o 
   1  11   9      846.83     1420.27    130.23 o 
   3  11   9       51.81      162.18    108.12 o 
   5  11   9       30.13      -27.03     93.37 o 
   7  11   9     1123.15     1039.40    117.95 o 
 -12  12   9      725.08      928.83    127.78 o 
 -10  12   9      120.74       78.63    113.03 o 
  -8  12   9      993.32     1154.89    120.40 o 
  -6  12   9      902.57     1177.00    117.95 o 
  -4  12   9        8.16      147.43     93.37 o 
  -2  12   9      328.68      390.70     98.29 o 
   0  12   9     1752.77     1916.08     96.14 o 
   2  12   9      127.17      113.03    125.32 o 
   4  12   9      147.63      147.43    103.20 o 
 -26   0  10      902.70     1095.92    127.78 o 
 -24   0  10    11902.40    11138.54    223.61 o 
 -22   0  10    10186.39     8944.25    240.81 o 
 -20   0  10     2957.57     2545.67    132.69 o 
 -18   0  10    66113.34    68683.99    791.22 o 
 -16   0  10     6035.05     5919.42    294.87 o 
 -14   0  10     9308.17     9096.60    405.44 o 
 -12   0  10    87082.44    93654.20   1184.38 o 
 -10   0  10     5452.81     4005.26    189.21 o 
  -8   0  10      452.27      877.22     58.97 o 
  -6   0  10    24639.30    20542.29    501.27 o 
  -4   0  10    10752.08    11084.48    356.30 o 
  -2   0  10    92518.81   103667.34    992.71 o 
   0   0  10    66796.28    62253.39    557.74 o 
   2   0  10    11420.71    13477.81    420.18 o 
   4   0  10    79997.38    79795.51    911.63 o 
   6   0  10      339.88      103.20     58.97 o 
   8   0  10      188.56      125.32     63.89 o 
  10   0  10    56583.86    55754.14    609.39 o 
  12   0  10      237.11      132.69     81.09 o 
  14   0  10      118.09      162.18     83.55 o 
  16   0  10    13529.56    12686.59    211.32 o 
  18   0  10      100.60      375.95     98.29 o 
 -25   1  10     4965.32     4599.90    172.00 o 
 -23   1  10     4420.22     4128.12    167.09 o 
 -21   1  10     4072.76     4364.01    211.32 o 
 -19   1  10     3207.78     3216.49    174.46 o 
 -17   1  10     4750.17     6071.77    299.78 o 
 -15   1  10    51742.89    58538.17    867.40 o 
 -13   1  10     1095.82     1317.07     86.00 o 
 -11   1  10     9608.30     9344.78    439.84 o 
  -9   1  10    53692.47    52862.01    891.97 o 
  -7   1  10     2411.08     2233.61    113.03 o 
  -5   1  10    31536.05    36602.64    629.05 o 
  -3   1  10   107160.49   110085.56   1032.03 o 
  -1   1  10    32611.96    34474.69    594.65 o 
   1   1  10    58960.55    64617.31    837.91 o 
   3   1  10       90.38       58.97     49.14 o 
   5   1  10     3645.14     4226.41    243.26 o 
   7   1  10    47005.89    45755.75    638.88 o 
   9   1  10      548.95      579.90     71.26 o 
  11   1  10     3782.43     3961.03    191.66 o 
  13   1  10     8976.96     8418.41    223.61 o 
  15   1  10      276.55       58.97     95.83 o 
  17   1  10      926.58      948.48    113.03 o 
 -26   2  10        9.59     -117.95    117.95 o 
 -24   2  10     4225.66     4577.79    172.00 o 
 -22   2  10     5695.98     5636.85    206.41 o 
 -20   2  10     1585.40     1673.36    115.49 o 
 -18   2  10    13161.25    13929.94    393.15 o 
 -16   2  10     4920.15     5300.21    282.58 o 
 -14   2  10      714.74      801.05     88.46 o 
 -12   2  10    36815.14    40743.04    781.39 o 
 -10   2  10     9647.73    13504.84    491.44 o 
  -8   2  10    17374.30    17787.76    530.76 o 
  -6   2  10    57505.02    64347.02    879.68 o 
  -4   2  10     2801.57     2186.92    122.86 o 
  -2   2  10    48540.54    48144.16    707.68 o 
   0   2  10    11220.26     9858.49    253.68 o 
   2   2  10    30549.53    31631.69    604.47 o 
   4   2  10    31061.18    30602.13    577.44 o 
   6   2  10    21153.46    19758.45    447.21 o 
   8   2  10        6.21      -41.77     63.89 o 
  10   2  10     5175.03     5005.34    228.52 o 
  12   2  10     1221.18     1140.15     93.37 o 
  14   2  10      832.07      769.11     95.83 o 
  16   2  10     7879.77     7482.21    174.46 o 
  18   2  10      710.09      626.59    113.03 o 
 -25   3  10      976.99     1027.11    132.69 o 
 -23   3  10      725.04      626.59    113.03 o 
 -21   3  10     5999.03     5956.28    235.89 o 
 -19   3  10     4982.55     4897.22    240.81 o 
 -17   3  10     1705.57     1557.87    110.57 o 
 -15   3  10    29071.69    30029.59    619.22 o 
 -13   3  10     3922.01     3400.78    142.52 o 
 -11   3  10       61.24      159.72     68.80 o 
  -9   3  10     7503.57     8108.80    368.58 o 
  -7   3  10     5289.24     6034.91    265.38 o 
  -5   3  10     5958.54     5889.94    289.95 o 
  -3   3  10    42975.83    45394.54    724.88 o 
  -1   3  10    18965.01    17917.99    479.16 o 
   1   3  10    13830.42    11374.44    400.53 o 
   3   3  10     2256.57     2086.17     95.83 o 
   5   3  10     3941.74     3386.04    191.66 o 
   7   3  10     3820.19     3499.07    164.63 o 
   9   3  10      405.44      547.96     76.17 o 
  11   3  10     5046.62     4604.82    201.49 o 
  13   3  10     1276.11     1344.10    103.20 o 
  15   3  10      617.87      651.16    103.20 o 
  17   3  10      249.71      255.55     98.29 o 
 -24   4  10        0.65       93.37    120.40 o 
 -22   4  10      160.33        7.37    115.49 o 
 -20   4  10       83.20      -31.94    103.20 o 
 -18   4  10     3940.22     4683.45    223.61 o 
 -16   4  10     6460.28     5681.08    282.58 o 
 -14   4  10     2597.17     2324.52    110.57 o 
 -12   4  10    14124.81    12701.33    491.44 o 
 -10   4  10      755.80      882.14     76.17 o 
  -8   4  10     3649.28     3489.24    213.78 o 
  -6   4  10     1616.93     1562.79     95.83 o 
  -4   4  10      838.17     1127.86     61.43 o 
  -2   4  10    11184.42    13028.14    422.64 o 
   0   4  10     1344.43     1683.22     66.34 o 
   2   4  10       82.58      250.64     61.43 o 
   4   4  10      180.56      203.95     66.34 o 
   6   4  10     2997.26     3285.29    172.00 o 
   8   4  10      228.61       58.97     68.80 o 
  10   4  10      460.54      324.35     86.00 o 
  12   4  10     1160.79     1149.98    103.20 o 
  14   4  10      475.32      447.21     98.29 o 
  16   4  10      930.14      874.77    115.49 o 
 -25   5  10      191.84      211.32    117.95 o 
 -23   5  10      169.82        0.00    113.03 o 
 -21   5  10      484.66      213.78    113.03 o 
 -19   5  10     1076.04     1179.46    120.40 o 
 -17   5  10      480.68      358.75    105.66 o 
 -15   5  10       29.04       -4.91     95.83 o 
 -13   5  10      199.83      530.76     90.92 o 
 -11   5  10     4405.55     5189.63    265.38 o 
  -9   5  10       43.92      344.01     81.09 o 
  -7   5  10      205.79      164.63     68.80 o 
  -5   5  10     3009.63     2437.55    100.75 o 
  -3   5  10      591.85      555.33     58.97 o 
  -1   5  10      118.09       54.06     56.52 o 
   1   5  10       81.26      154.80     63.89 o 
   3   5  10     6806.43     6128.29    292.41 o 
   5   5  10      894.19     1081.17     73.72 o 
   7   5  10        6.28       -9.83     68.80 o 
   9   5  10       97.69      -19.66     76.17 o 
  11   5  10     1795.82     1651.25    103.20 o 
  13   5  10       47.16      172.00     90.92 o 
  15   5  10       59.44      184.29     98.29 o 
 -24   6  10     1585.41     1174.55    147.43 o 
 -22   6  10        4.19      287.49    110.57 o 
 -20   6  10     1039.79      786.31    130.23 o 
 -18   6  10     3754.60     3838.17    164.63 o 
 -16   6  10      460.50      402.98    105.66 o 
 -14   6  10      689.24      555.33     95.83 o 
 -12   6  10    15113.37    13062.54    410.35 o 
 -10   6  10     5497.18     5757.25    270.29 o 
  -8   6  10    10670.36     9909.94    371.04 o 
  -6   6  10    11377.24    11246.66    388.24 o 
  -4   6  10      285.78      543.04     68.80 o 
  -2   6  10    12764.63    11305.63    366.12 o 
   0   6  10     7586.46     8012.50    342.78 o 
   2   6  10      419.80      434.93     71.26 o 
   4   6  10     2044.10     2022.29    127.78 o 
   6   6  10     1818.61     1801.14     95.83 o 
   8   6  10     1956.23     1815.88    110.57 o 
  10   6  10     1871.74     2103.37    117.95 o 
  12   6  10      137.03      -36.86     93.37 o 
  14   6  10     2548.60     2572.70    132.69 o 
 -23   7  10       54.55        7.37    120.40 o 
 -21   7  10      332.70      172.00    122.86 o 
 -19   7  10     1312.95     1046.77    122.86 o 
 -17   7  10     1187.12     1086.09    127.78 o 
 -15   7  10     5824.55     5931.71    255.55 o 
 -13   7  10        0.63      -49.14     90.92 o 
 -11   7  10      223.76      331.72     88.46 o 
  -9   7  10     6405.01     6651.67    299.78 o 
  -7   7  10    10043.69     9998.40    334.18 o 
  -5   7  10     5898.53     5752.33    270.29 o 
  -3   7  10     6470.73     5550.84    243.26 o 
  -1   7  10     1215.41     1063.97     78.63 o 
   1   7  10     1459.64     1417.81     90.92 o 
   3   7  10      905.23      835.45     76.17 o 
   7   7  10     6270.47     6450.18    206.41 o 
   9   7  10      588.95      439.84     90.92 o 
  11   7  10       27.41       73.72     83.55 o 
  13   7  10     1172.87     1260.55    120.40 o 
 -20   8  10       22.04      358.75    117.95 o 
 -18   8  10     2040.02     2056.69    142.52 o 
 -16   8  10      799.07      803.51    117.95 o 
 -14   8  10     3562.16     3609.65    191.66 o 
 -12   8  10     5910.94     6057.03    235.89 o 
 -10   8  10       47.62       54.06     90.92 o 
  -8   8  10      960.14     1213.86     93.37 o 
  -6   8  10    16666.32    16266.75    380.87 o 
  -4   8  10       82.12       78.63     76.17 o 
  -2   8  10     4957.07     5649.13    235.89 o 
   0   8  10     2403.06     2229.41     92.73 o 
   2   8  10       10.35       56.52     76.17 o 
   4   8  10    13242.25    13853.76    287.49 o 
   6   8  10     1434.70     1309.69     95.83 o 
   8   8  10      260.58      361.21     90.92 o 
  10   8  10     6071.15     6462.47    162.18 o 
  12   8  10       95.90      -98.29     98.29 o 
 -19   9  10       80.76       81.09    117.95 o 
 -17   9  10      633.76      412.81    125.32 o 
 -15   9  10     6561.88     6405.95    196.58 o 
 -13   9  10      710.47      493.90    113.03 o 
 -11   9  10      144.96      201.49     95.83 o 
  -9   9  10     3718.40     4039.66    189.21 o 
  -7   9  10      655.30      670.82     93.37 o 
  -5   9  10     3718.94     3995.43    196.58 o 
  -3   9  10     5944.10     6135.66    226.06 o 
  -1   9  10     1314.64     1383.41     95.83 o 
   1   9  10     1999.08     2624.30    120.40 o 
   3   9  10     1158.87     1091.00    100.75 o 
   5   9  10        0.22      -66.34     83.55 o 
   7   9  10     3445.46     3538.39    140.06 o 
   9   9  10       10.33      157.26     90.92 o 
  11   9  10      126.19       90.92    100.75 o 
 -18  10  10     1383.31     1356.38    144.98 o 
 -16  10  10       32.76     -113.03    113.03 o 
 -14  10  10      592.67      471.78    113.03 o 
 -12  10  10     6057.80     6403.50    194.12 o 
 -10  10  10        7.67      -98.29     98.29 o 
  -8  10  10       19.72      -93.37     95.83 o 
  -6  10  10     3182.74     3078.89    149.89 o 
  -4  10  10       24.93       -2.46     86.00 o 
  -2  10  10     2289.15     2169.72    127.78 o 
   0  10  10      411.00      361.44    117.95 o 
   2  10  10      846.73     1130.32    110.57 o 
   4  10  10     1088.69     1024.66     98.29 o 
   6  10  10      287.84      348.92     93.37 o 
   8  10  10        9.75      -66.34     95.83 o 
  10  10  10     1921.94     1766.74    132.69 o 
 -15  11  10      372.97      378.41    125.32 o 
 -13  11  10      119.75      159.72    108.12 o 
 -11  11  10       21.07      135.15    108.12 o 
  -9  11  10     2179.88     2265.55    135.15 o 
  -7  11  10      560.58      545.50    108.12 o 
  -5  11  10      640.99      656.08     95.83 o 
  -3  11  10      695.78      520.93     95.83 o 
  -1  11  10      603.65      776.48     93.37 o 
   1  11  10      265.08      132.69    122.86 o 
   3  11  10      873.51     1014.83    110.57 o 
   5  11  10      661.63      818.25    105.66 o 
   7  11  10      831.71      702.76    113.03 o 
 -10  12  10      545.00      879.68    115.49 o 
  -8  12  10      244.61      221.15    110.57 o 
  -6  12  10      441.05      705.22    103.20 o 
  -4  12  10      141.39      297.32     98.29 o 
  -2  12  10       43.75       51.60     90.92 o 
   0  12  10       11.52       52.12     98.29 o 
   2  12  10      181.62      169.55    125.32 o 
 -25   1  11       99.48      103.20    117.95 o 
 -23   1  11      125.92      287.49    108.12 o 
 -21   1  11     1102.39      874.77    113.03 o 
 -19   1  11     7551.52     8069.49    299.78 o 
 -17   1  11     4876.07     4985.68    233.44 o 
 -15   1  11       13.41       90.92     95.83 o 
 -13   1  11     6172.42     6590.24    304.69 o 
 -11   1  11    25584.22    26026.79    656.08 o 
  -9   1  11      958.88      683.11     68.80 o 
  -7   1  11     7655.05     7265.98    351.38 o 
  -5   1  11    21951.25    19367.75    498.81 o 
  -3   1  11     1033.60     1491.53     71.26 o 
  -1   1  11     4273.75     3953.65    176.92 o 
   1   1  11    20867.06    22043.65    520.93 o 
   3   1  11      160.83       98.29     51.60 o 
   5   1  11      690.37      877.22     66.34 o 
   7   1  11      655.62      852.65     71.26 o 
   9   1  11     1381.17     1437.47     88.46 o 
  11   1  11      863.99      923.91     88.46 o 
  13   1  11     2092.83     1973.14    110.57 o 
  15   1  11        3.84      -39.32     95.83 o 
  17   1  11       58.88      120.40    100.75 o 
 -26   2  11      195.97       -7.37    117.95 o 
 -24   2  11     3004.20     2670.99    152.35 o 
 -22   2  11     7906.08     6993.23    221.15 o 
 -20   2  11      234.05      282.58     98.29 o 
 -18   2  11    13081.76    13092.03    388.24 o 
 -16   2  11     4519.70     4717.85    223.61 o 
 -14   2  11      347.18      469.33     86.00 o 
 -12   2  11    10502.16    10792.08    442.30 o 
 -10   2  11       78.16      186.75     63.89 o 
  -8   2  11     3708.48     3037.11    135.15 o 
  -6   2  11    34626.99    36958.93    702.76 o 
  -4   2  11    14370.55    14355.03    432.47 o 
  -2   2  11     6103.67     4388.58    201.49 o 
   0   2  11    43032.37    42492.71    498.63 o 
   2   2  11     3314.53     2270.46    115.49 o 
   4   2  11    26099.95    25412.49    511.10 o 
   6   2  11     4295.22     3388.50    189.21 o 
   8   2  11      221.68      260.46     68.80 o 
  10   2  11    13943.36    14018.40    304.69 o 
  12   2  11      359.14      272.75     86.00 o 
  14   2  11      168.39      137.60     90.92 o 
  16   2  11     1756.14     1879.77    122.86 o 
 -25   3  11     1687.61     1525.93    135.15 o 
 -23   3  11     1345.70     1398.15    120.40 o 
 -21   3  11     7483.80     7273.35    235.89 o 
 -19   3  11      981.31     1125.40    115.49 o 
 -17   3  11       10.44       83.55     90.92 o 
 -15   3  11    30723.68    31010.02    629.05 o 
 -13   3  11     7221.52     7804.11    385.78 o 
 -11   3  11      502.23      383.33     73.72 o 
  -9   3  11    37451.71    40236.86    764.19 o 
  -7   3  11     1927.86     2334.35    110.57 o 
  -5   3  11    22627.69    21913.42    547.96 o 
  -3   3  11    13158.91    13782.50    422.64 o 
  -1   3  11    16388.90    14323.09    432.47 o 
   1   3  11    26037.37    26734.47    545.50 o 
   3   3  11     6439.31     5715.48    282.58 o 
   5   3  11     2300.61     2255.72    115.49 o 
   7   3  11    13118.79    12187.77    324.35 o 
   9   3  11        3.19      -19.66     73.72 o 
  11   3  11     3102.26     3295.12    162.18 o 
  13   3  11     6064.01     6413.32    174.46 o 
  15   3  11      561.29      393.15    103.20 o 
  17   3  11      431.36      528.30    105.66 o 
 -24   4  11     4052.84     4128.12    169.55 o 
 -22   4  11     4029.98     4054.40    172.00 o 
 -20   4  11        5.00       86.00    100.75 o 
 -18   4  11    17022.74    17242.26    390.70 o 
 -16   4  11      331.63      430.01     95.83 o 
 -14   4  11     1126.53     1051.69     90.92 o 
 -12   4  11    83557.22    84075.98   1036.94 o 
 -10   4  11     1194.72     1250.72     81.09 o 
  -8   4  11    34712.05    33872.67    675.73 o 
  -6   4  11    75789.18    79048.52    990.26 o 
  -4   4  11     3847.84     4317.32    230.98 o 
  -2   4  11    22636.41    20009.08    488.99 o 
   0   4  11     2518.92     2435.95     98.29 o 
   2   4  11       68.46      140.06     58.97 o 
   4   4  11    67393.21    65241.45    756.82 o 
   6   4  11     1298.92     1425.18     88.46 o 
   8   4  11      186.44      248.18     73.72 o 
  10   4  11    18639.82    18077.71    314.52 o 
  12   4  11      434.52      506.19     90.92 o 
  14   4  11     1708.19     1631.59    117.95 o 
  16   4  11     2188.99     2459.67    132.69 o 
 -25   5  11     1188.40     1014.83    132.69 o 
 -23   5  11      843.15      599.56    132.69 o 
 -21   5  11     9050.23     8482.30    221.15 o 
 -19   5  11      403.75      326.81    113.03 o 
 -17   5  11      284.61      260.46    100.75 o 
 -15   5  11    11997.51    13015.85    390.70 o 
 -13   5  11      494.86      614.30     88.46 o 
 -11   5  11     1217.66     1093.46     88.46 o 
  -9   5  11    23899.87    24719.55    552.87 o 
  -7   5  11    11993.77    11905.19    405.44 o 
  -5   5  11     6406.18     5735.13    299.78 o 
  -3   5  11     1913.79     1535.76    103.20 o 
  -1   5  11     2857.74     2970.77    162.18 o 
   1   5  11    31190.30    31774.21    567.62 o 
   3   5  11      340.02      339.10     71.26 o 
   5   5  11     4461.79     4474.58    216.23 o 
   7   5  11    18422.66    18785.39    353.84 o 
   9   5  11      315.14      208.86     78.63 o 
  11   5  11      137.69       73.72     86.00 o 
  13   5  11     7144.10     7035.00    169.55 o 
  15   5  11      210.13      255.55     98.29 o 
 -24   6  11     3277.18     3508.90    174.46 o 
 -22   6  11      200.21      432.47    115.49 o 
 -20   6  11      349.07      280.12    115.49 o 
 -18   6  11    20805.61    20480.86    375.95 o 
 -16   6  11        1.58      154.80    100.75 o 
 -14   6  11       85.10        7.37     90.92 o 
 -12   6  11    11551.13     9907.48    356.30 o 
 -10   6  11      935.50      906.71     86.00 o 
  -8   6  11     5626.05     6025.08    299.78 o 
  -6   6  11    19971.37    18736.24    454.58 o 
  -4   6  11    15504.63    14581.10    405.44 o 
  -2   6  11     7177.84     6968.65    292.41 o 
   0   6  11    22988.18    20712.67    903.03 o 
   2   6  11     3955.52     4359.09    191.66 o 
   4   6  11    11077.64     9877.99    277.66 o 
   6   6  11       70.01      -73.72     73.72 o 
   8   6  11      526.96      670.82     86.00 o 
  10   6  11     4945.46     5187.18    164.63 o 
  12   6  11     1489.10     1385.87    115.49 o 
  14   6  11      670.38      663.45    110.57 o 
 -23   7  11       76.17      -63.89    125.32 o 
 -21   7  11     2114.34     2223.78    152.35 o 
 -19   7  11      298.61      152.35    115.49 o 
 -17   7  11      667.40      751.91    120.40 o 
 -15   7  11     8034.08     7194.72    275.21 o 
 -13   7  11      908.38      909.17    103.20 o 
 -11   7  11        0.04      -86.00     86.00 o 
  -9   7  11     6696.62     6327.32    277.66 o 
  -7   7  11     1987.48     1634.05     93.37 o 
  -5   7  11     1186.32     1329.35     83.55 o 
  -3   7  11     5377.19     4617.10    223.61 o 
  -1   7  11     2260.42     2489.16    115.49 o 
   1   7  11     3486.34     3260.72    169.55 o 
   3   7  11     1061.19      889.51     83.55 o 
   5   7  11      140.03      206.41     76.17 o 
   7   7  11     2079.39     1786.39    103.20 o 
   9   7  11      217.68      321.89     90.92 o 
  11   7  11      316.27      174.46     98.29 o 
  13   7  11     3928.22     3698.10    147.43 o 
 -20   8  11     1221.11     1309.69    140.06 o 
 -18   8  11      272.51      267.84    122.86 o 
 -16   8  11        9.44      120.40    105.66 o 
 -14   8  11      942.29      734.71    115.49 o 
 -12   8  11      805.37      847.74    110.57 o 
 -10   8  11     1486.96     1860.11    108.12 o 
  -8   8  11      563.57      761.74     93.37 o 
  -6   8  11      938.60      675.73     95.83 o 
  -4   8  11     1560.11     1634.05     93.37 o 
  -2   8  11      367.15      329.27     83.55 o 
   0   8  11      476.52      438.69     60.15 o 
   2   8  11     3553.93     3779.19    164.63 o 
   4   8  11      577.03      584.82     95.83 o 
   6   8  11      267.75       49.14     86.00 o 
   8   8  11     2538.87     2594.82    127.78 o 
  10   8  11      226.14        9.83    103.20 o 
  12   8  11       59.33        4.91    103.20 o 
 -19   9  11       95.16      208.86    120.40 o 
 -17   9  11       37.26      216.23    110.57 o 
 -15   9  11        0.17      248.18    113.03 o 
 -13   9  11      321.27      469.33    108.12 o 
 -11   9  11      862.14      710.13    105.66 o 
  -9   9  11     1684.91     1707.76    113.03 o 
  -7   9  11        9.06       61.43     83.55 o 
  -5   9  11      692.24      911.63     90.92 o 
  -3   9  11        7.28      -36.86     88.46 o 
  -1   9  11       21.77      152.35     76.17 o 
   1   9  11       14.49      -39.32     93.37 o 
   3   9  11      202.65      334.18     93.37 o 
   5   9  11      265.30      277.66     93.37 o 
   7   9  11      414.35      425.10    100.75 o 
   9   9  11      103.51       49.14     98.29 o 
  11   9  11      658.19      867.40    113.03 o 
 -18  10  11       95.30      -41.77    122.86 o 
 -16  10  11      828.89      894.43    125.32 o 
 -14  10  11      152.76      272.75    110.57 o 
 -12  10  11       51.59      -63.89    110.57 o 
 -10  10  11      409.53      476.70    103.20 o 
  -8  10  11     1583.34     1702.85    120.40 o 
  -6  10  11      453.34      540.59     98.29 o 
  -4  10  11       64.74      191.66     86.00 o 
  -2  10  11     1277.29     1535.76    108.12 o 
   0  10  11        9.29        1.83     66.70 o 
   2  10  11     1488.20     1882.22    120.40 o 
   4  10  11      964.38     1189.29    105.66 o 
   6  10  11        9.85      -93.37     93.37 o 
   8  10  11      559.85      759.28    110.57 o 
 -15  11  11      241.96      319.44    117.95 o 
 -13  11  11       44.15      -61.43    113.03 o 
 -11  11  11      385.92      405.44    117.95 o 
  -9  11  11     1180.33     1508.73    130.23 o 
  -7  11  11      280.32      260.46    100.75 o 
  -5  11  11       40.17       19.66     90.92 o 
  -3  11  11       94.87       31.94     90.92 o 
  -1  11  11       83.33      208.86     88.46 o 
   1  11  11     1331.70     1788.85    140.06 o 
   3  11  11      114.31       88.46    100.75 o 
   5  11  11      215.39      213.78    100.75 o 
 -10  12  11      163.78      341.55    108.12 o 
  -8  12  11      169.54      422.64    105.66 o 
  -6  12  11      737.52      914.08    110.57 o 
  -4  12  11        0.56      -81.09     95.83 o 
  -2  12  11      390.93      525.84    100.75 o 
   0  12  11      391.78      484.51     79.02 o 
   2  12  11      119.95       19.66    125.32 o 
 -26   0  12      100.15       71.26    117.95 o 
 -24   0  12    11673.96    10745.39    221.15 o 
 -22   0  12     3497.54     3169.80    144.98 o 
 -20   0  12     4954.65     4391.04    184.29 o 
 -18   0  12    63875.51    63855.57    761.74 o 
 -16   0  12     2728.90     2068.97    110.57 o 
 -14   0  12      393.23      670.82     88.46 o 
 -12   0  12    30474.34    29815.81    680.65 o 
 -10   0  12     7487.97    10204.80    430.01 o 
  -8   0  12     6411.59     7047.29    371.04 o 
  -6   0  12    40966.08    46475.71    798.59 o 
  -4   0  12    46203.12    55778.72    845.28 o 
  -2   0  12   117815.84   118526.09   1181.92 o 
   0   0  12    32174.88    35381.35    775.25 o 
   2   0  12    16162.01    19215.40    457.04 o 
   4   0  12    53336.86    49109.84    678.19 o 
   6   0  12    20996.49    21112.37    434.93 o 
   8   0  12     5221.75     5251.06    223.61 o 
  10   0  12      693.54      776.48     81.09 o 
  12   0  12      877.17     1039.40     93.37 o 
  14   0  12     6763.33     6042.29    159.72 o 
  16   0  12     6077.19     5548.39    167.09 o 
 -25   1  12     2976.85     2754.53    149.89 o 
 -23   1  12     2717.97     2258.18    135.15 o 
 -21   1  12     5399.25     5334.61    218.69 o 
 -19   1  12        0.76       19.66     98.29 o 
 -17   1  12       83.63       14.74     88.46 o 
 -15   1  12    31403.47    31901.99    651.16 o 
 -13   1  12      637.78      493.90     81.09 o 
 -11   1  12     2648.78     3086.26    154.80 o 
  -9   1  12    55006.91    56491.30    909.17 o 
  -7   1  12    16877.80    19303.86    543.04 o 
  -5   1  12    13722.17    13553.98    447.21 o 
  -3   1  12    83318.41    96258.84   1081.17 o 
  -1   1  12     6613.29     6929.34    329.27 o 
   1   1  12    26771.97    23844.79    520.93 o 
   3   1  12     9660.40    10423.49    348.92 o 
   5   1  12     6253.01     6437.90    285.04 o 
   7   1  12    15959.45    14222.34    346.47 o 
   9   1  12       22.13       22.11     73.72 o 
  11   1  12      267.89      309.61     83.55 o 
  13   1  12     8451.06     8806.65    194.12 o 
  15   1  12      866.34      778.94    108.12 o 
  17   1  12     1757.33     1678.28    120.40 o 
 -26   2  12      806.77      832.99    130.23 o 
 -24   2  12     4774.04     4766.99    176.92 o 
 -22   2  12     1165.62     1005.00    120.40 o 
 -20   2  12     1877.04     1562.79    117.95 o 
 -18   2  12    21353.56    22481.03    466.87 o 
 -16   2  12      228.82      265.38     93.37 o 
 -14   2  12     3697.85     3997.89    206.41 o 
 -12   2  12    20486.32    19392.32    567.62 o 
 -10   2  12     2341.93     2064.06    108.12 o 
  -8   2  12    18382.39    19323.52    545.50 o 
  -6   2  12    38865.45    38548.75    739.62 o 
  -4   2  12    11063.68    12079.65    422.64 o 
  -2   2  12    58196.33    59098.41    832.99 o 
   0   2  12      545.37     1129.53    135.15 o 
   2   2  12     1170.93     1378.50     78.63 o 
   4   2  12    49895.79    50579.26    675.73 o 
   6   2  12      342.23      412.81     68.80 o 
   8   2  12     2113.79     1803.59    108.12 o 
  10   2  12    22882.87    20928.07    336.64 o 
  12   2  12       10.43      -17.20     88.46 o 
  14   2  12       72.87      203.95     93.37 o 
  16   2  12     3204.78     2825.79    137.60 o 
 -25   3  12      280.57      420.18    117.95 o 
 -23   3  12     3191.39     3132.95    152.35 o 
 -21   3  12     7051.76     8057.20    240.81 o 
 -19   3  12     1993.17     1901.88    122.86 o 
 -17   3  12       17.26       24.57     90.92 o 
 -15   3  12     3820.65     4317.32    186.75 o 
 -13   3  12       62.30      208.86     81.09 o 
 -11   3  12      542.62      530.76     76.17 o 
  -9   3  12    24278.78    27277.51    629.05 o 
  -7   3  12     2519.30     2626.76    120.40 o 
  -5   3  12     1112.79     1095.92     71.26 o 
  -3   3  12     3912.86     3761.99    176.92 o 
  -1   3  12     1104.87      700.31     63.89 o 
   1   3  12     3275.11     3661.25    159.72 o 
   3   3  12        2.17      -68.80     68.80 o 
   5   3  12       14.03       54.06     66.34 o 
   7   3  12    10863.89    10290.81    294.87 o 
   9   3  12     2407.03     2304.87    115.49 o 
  11   3  12       23.20       56.52     88.46 o 
  13   3  12     2655.38     2560.42    125.32 o 
  15   3  12      128.60       86.00     95.83 o 
 -24   4  12      529.78      550.42    135.15 o 
 -22   4  12       16.81       81.09    110.57 o 
 -20   4  12     1008.22      810.88    120.40 o 
 -18   4  12     2233.99     2884.77    144.98 o 
 -16   4  12      714.27      796.14    103.20 o 
 -14   4  12      496.24      668.36     88.46 o 
 -12   4  12      403.62      906.71     98.29 o 
 -10   4  12      337.53      149.89     76.17 o 
  -8   4  12    12823.75    15335.46    474.24 o 
  -6   4  12     6507.82     6120.92    304.69 o 
  -4   4  12     3873.90     3339.35    167.09 o 
  -2   4  12      280.59      211.32     63.89 o 
   0   4  12       40.33       62.66     45.18 o 
   2   4  12     5453.58     6327.32    280.12 o 
   4   4  12        1.57       17.20     71.26 o 
   6   4  12      284.54      304.69     71.26 o 
   8   4  12        2.35       27.03     73.72 o 
  10   4  12     1591.45     1474.33    108.12 o 
  12   4  12      816.32      950.94    103.20 o 
  14   4  12       20.93      130.23     93.37 o 
 -25   5  12      110.89       31.94    122.86 o 
 -23   5  12      139.75       22.11    117.95 o 
 -21   5  12      595.32      511.10    127.78 o 
 -19   5  12       45.41      -34.40    105.66 o 
 -17   5  12     1514.78     1390.78    117.95 o 
 -15   5  12      352.60      434.93    103.20 o 
 -13   5  12        1.32      -39.32     81.09 o 
 -11   5  12     1031.10     1152.43     88.46 o 
  -9   5  12      713.15      850.20     86.00 o 
  -7   5  12     2317.61     3140.32    154.80 o 
  -5   5  12      769.57      624.13     71.26 o 
  -3   5  12     3412.03     4027.37    172.00 o 
  -1   5  12     2100.22     1965.77     83.55 o 
   1   5  12      894.29      793.68     81.09 o 
   3   5  12     2026.63     1444.84     83.55 o 
   5   5  12     1461.54     1675.82     88.46 o 
   7   5  12     2835.34     2926.54    130.23 o 
   9   5  12     1064.06      955.86     93.37 o 
  11   5  12     1076.39     1258.09    103.20 o 
  13   5  12       61.58        2.46    100.75 o 
  15   5  12      438.05      464.41    105.66 o 
 -24   6  12      847.60      675.73    144.98 o 
 -22   6  12      394.47      444.76    125.32 o 
 -20   6  12        3.56       58.97    108.12 o 
 -18   6  12     5870.53     5226.49    235.89 o 
 -16   6  12     1182.46      899.34    113.03 o 
 -14   6  12      762.72     1000.09    103.20 o 
 -12   6  12    12907.31    12300.80    388.24 o 
 -10   6  12       78.41      208.86     76.17 o 
  -8   6  12    11565.61    11922.39    383.33 o 
  -6   6  12     3792.26     4130.57    203.95 o 
  -4   6  12     2295.08     1798.68     86.00 o 
  -2   6  12     7925.69     7821.31    314.52 o 
   0   6  12     3152.22     3526.75    158.49 o 
   2   6  12       17.07      174.46     73.72 o 
   4   6  12     4082.94     4894.77    199.03 o 
   6   6  12     2358.82     2749.62    127.78 o 
   8   6  12     1433.23     1675.82    105.66 o 
  10   6  12      759.26      867.40    100.75 o 
  12   6  12      649.73      621.67    103.20 o 
  14   6  12     1185.64     1476.78    122.86 o 
 -23   7  12       28.65       34.40    120.40 o 
 -21   7  12     2271.99     2309.78    154.80 o 
 -19   7  12      634.88      417.73    117.95 o 
 -17   7  12      189.11      304.69    110.57 o 
 -15   7  12     6104.03     5489.41    243.26 o 
 -13   7  12      163.26       68.80     95.83 o 
 -11   7  12      503.19      302.24     88.46 o 
  -9   7  12     1232.43     1223.69     98.29 o 
  -7   7  12     2613.42     2130.40    135.15 o 
  -5   7  12     6314.89     5926.80    255.55 o 
  -3   7  12      179.70      253.09     73.72 o 
  -1   7  12       92.08       78.63     73.72 o 
   1   7  12    10315.85    11064.83    307.15 o 
   3   7  12       47.42      100.75     76.17 o 
   5   7  12      661.65      535.67     88.46 o 
   7   7  12     4189.61     4101.09    159.72 o 
   9   7  12      469.45      356.30     88.46 o 
  11   7  12      304.54      540.59     95.83 o 
  13   7  12     1099.02     1120.49    122.86 o 
 -20   8  12      346.74      245.72    130.23 o 
 -18   8  12     5068.07     5010.26    181.83 o 
 -16   8  12      212.09      211.32    115.49 o 
 -14   8  12       62.98       41.77    105.66 o 
 -12   8  12     8928.63     9693.70    275.21 o 
 -10   8  12      717.38      562.70     93.37 o 
  -8   8  12     4393.65     3752.16    181.83 o 
  -6   8  12     3828.67     4319.78    186.75 o 
  -4   8  12      150.95      245.72     78.63 o 
  -2   8  12    13905.13    12686.59    299.78 o 
   0   8  12     1511.34     1698.97    100.75 o 
   2   8  12      817.48      867.40     95.83 o 
   4   8  12    13590.60    14357.49    260.46 o 
   6   8  12       82.22       68.80     88.46 o 
   8   8  12        5.99      103.20     88.46 o 
  10   8  12     1974.03     2123.03    122.86 o 
 -19   9  12       55.19      120.40    117.95 o 
 -17   9  12       44.65       19.66    113.03 o 
 -15   9  12     4876.00     4956.20    174.46 o 
 -13   9  12      356.57      390.70    110.57 o 
 -11   9  12      384.51      294.87    103.20 o 
  -9   9  12     4472.14     4629.39    194.12 o 
  -7   9  12      133.27      179.38     88.46 o 
  -5   9  12     1076.16     1083.63     93.37 o 
  -3   9  12     4134.63     4228.86    184.29 o 
  -1   9  12      519.46      430.01     86.00 o 
   1   9  12     2845.01     3206.66    157.26 o 
   3   9  12     1318.02     1525.93    108.12 o 
   5   9  12        7.14       63.89     81.09 o 
   7   9  12     1526.63     1592.27    117.95 o 
   9   9  12       49.05      -44.23     98.29 o 
 -16  10  12       12.08       54.06    113.03 o 
 -14  10  12       69.04       36.86    110.57 o 
 -12  10  12     3096.59     3245.98    149.89 o 
 -10  10  12     1313.97     1415.35    117.95 o 
  -8  10  12     1753.63     1865.02    120.40 o 
  -6  10  12     2020.85     2108.29    115.49 o 
  -4  10  12      263.31      447.21     88.46 o 
  -2  10  12      993.78      796.14     98.29 o 
   0  10  12      111.69       91.48     67.83 o 
   2  10  12        4.86       83.55     90.92 o 
   4  10  12     1468.84     1592.27    110.57 o 
   6  10  12      151.83      162.18     95.83 o 
   8  10  12        0.67       24.57    100.75 o 
 -15  11  12      569.40      641.33    125.32 o 
 -13  11  12      123.55      191.66    113.03 o 
 -11  11  12      115.67      120.40    108.12 o 
  -9  11  12     1153.37     1177.00    125.32 o 
  -7  11  12      277.30      356.30    100.75 o 
  -5  11  12      508.27      579.90     93.37 o 
  -3  11  12      475.67      520.93     90.92 o 
  -1  11  12      448.22      479.16    100.75 o 
   1  11  12      250.55        7.37    120.40 o 
   3  11  12      187.07      258.01    100.75 o 
   5  11  12      211.26      125.32    108.12 o 
 -10  12  12      381.54      486.53    117.95 o 
  -8  12  12        0.04     -103.20    103.20 o 
  -6  12  12       29.39       31.94     98.29 o 
  -4  12  12      359.40      491.44    100.75 o 
  -2  12  12       40.81      122.86     95.83 o 
   0  12  12        0.31       -6.32    136.38 o 
 -25   1  13      497.18      486.53    120.40 o 
 -23   1  13      974.19      995.17    120.40 o 
 -21   1  13      152.68      415.27    105.66 o 
 -19   1  13      839.76      759.28    103.20 o 
 -17   1  13     1470.91     1528.39    103.20 o 
 -15   1  13     7963.02     8551.10    375.95 o 
 -13   1  13    17909.84    18662.53    535.67 o 
 -11   1  13     1477.59     1589.82    100.75 o 
  -9   1  13     4591.50     3218.95    154.80 o 
  -7   1  13     2781.68     2892.14    147.43 o 
  -5   1  13     9500.62    11367.06    410.35 o 
  -3   1  13     2431.75     1879.77     88.46 o 
  -1   1  13      732.70     1120.49     66.34 o 
   1   1  13     7131.92     8477.38    334.18 o 
   3   1  13     3674.62     4400.87    223.61 o 
   5   1  13      870.47     1108.20     81.09 o 
   7   1  13     3493.04     3690.73    186.75 o 
   9   1  13      823.69      774.02     86.00 o 
  11   1  13      164.29      149.89     86.00 o 
  13   1  13      494.04      646.25    103.20 o 
  15   1  13       73.73      162.18    100.75 o 
 -26   2  13       21.26      221.15    115.49 o 
 -24   2  13     2967.13     2614.47    149.89 o 
 -22   2  13     3401.68     3140.32    164.63 o 
 -20   2  13     3733.18     3459.75    164.63 o 
 -18   2  13     5616.27     5425.53    230.98 o 
 -16   2  13      116.58        2.46     90.92 o 
 -14   2  13     3367.17     2968.31    132.69 o 
 -12   2  13    20842.43    19859.19    555.33 o 
 -10   2  13     7902.15     7231.58    324.35 o 
  -8   2  13     6137.14     5455.01    304.69 o 
  -6   2  13    51228.41    54016.90    825.62 o 
  -4   2  13      320.71       61.43     58.97 o 
  -2   2  13     7027.07     7204.55    316.98 o 
   0   2  13    14200.96    12353.22    277.99 o 
   2   2  13      258.02       86.00     66.34 o 
   4   2  13    15061.44    16650.07    393.15 o 
   6   2  13        6.58        4.91     66.34 o 
   8   2  13      592.12      599.56     78.63 o 
  10   2  13     4818.10     4351.72    184.29 o 
  12   2  13      250.93      176.92     93.37 o 
  14   2  13     1585.71     1641.42    115.49 o 
  16   2  13     1058.03     1243.35    120.40 o 
 -25   3  13      549.78      444.76    122.86 o 
 -23   3  13      129.11      113.03    108.12 o 
 -21   3  13     9502.85     9332.49    250.64 o 
 -19   3  13     1473.91     1243.35    117.95 o 
 -17   3  13     1246.84     1543.13    110.57 o 
 -15   3  13    14026.86    14453.32    425.10 o 
 -13   3  13       43.62      208.86     81.09 o 
 -11   3  13    14372.88    12345.04    434.93 o 
  -9   3  13    20860.31    20021.37    525.84 o 
  -7   3  13     9791.92     9398.84    371.04 o 
  -5   3  13    23384.50    27616.61    584.82 o 
  -3   3  13     4885.55     4830.88    230.98 o 
  -1   3  13    20212.88    22449.09    498.81 o 
   1   3  13    34406.03    34238.80    584.82 o 
   3   3  13     2293.38     2071.43    130.23 o 
   5   3  13     3960.14     3914.34    186.75 o 
   7   3  13     2273.73     2385.95    127.78 o 
   9   3  13        5.06       -9.83     86.00 o 
  11   3  13     8126.20     8000.68    191.66 o 
  13   3  13     2532.71     2398.24    122.86 o 
  15   3  13      596.52      656.08    105.66 o 
 -24   4  13     6464.59     6322.41    196.58 o 
 -22   4  13     1286.46     1213.86    127.78 o 
 -20   4  13     1335.58     1321.98    117.95 o 
 -18   4  13    24336.73    25179.05    449.67 o 
 -16   4  13     1733.40     1584.90    108.12 o 
 -14   4  13     4135.41     4164.98    196.58 o 
 -12   4  13    26603.87    24166.68    552.87 o 
 -10   4  13      325.24      427.55     73.72 o 
  -8   4  13    38238.95    39425.97    688.02 o 
  -6   4  13    26720.28    24663.04    540.59 o 
  -4   4  13     3337.35     3865.19    191.66 o 
  -2   4  13    37182.20    36629.66    609.39 o 
   0   4  13     8751.97    10144.97    240.41 o 
   2   4  13        2.01       22.11     66.34 o 
   4   4  13     6355.80     6216.75    253.09 o 
   6   4  13       48.91       41.77     71.26 o 
   8   4  13     1553.61     1466.96    100.75 o 
  10   4  13    21663.31    21800.39    294.87 o 
  12   4  13      637.85      663.45     98.29 o 
  14   4  13     1009.70      958.31    110.57 o 
 -25   5  13      894.63      619.22    137.60 o 
 -23   5  13      470.78      572.53    120.40 o 
 -21   5  13     8998.50     9546.27    228.52 o 
 -19   5  13       36.64      -22.11    108.12 o 
 -17   5  13     1093.18      919.00    115.49 o 
 -15   5  13    18996.21    17512.55    420.18 o 
 -13   5  13     1783.65     1968.23    122.86 o 
 -11   5  13      101.64      140.06     81.09 o 
  -9   5  13    28404.36    29262.94    572.53 o 
  -7   5  13    19623.68    20247.43    471.78 o 
  -5   5  13    12009.36    12711.16    385.78 o 
  -3   5  13     7152.52     7379.01    312.07 o 
  -1   5  13    13521.92    12610.41    371.04 o 
   1   5  13    38800.98    36646.86    560.24 o 
   3   5  13      245.49      373.50     73.72 o 
   5   5  13     3652.82     3973.31    196.58 o 
   7   5  13    26068.20    25009.50    356.30 o 
   9   5  13      390.77      344.01     90.92 o 
  11   5  13       36.25       83.55     90.92 o 
  13   5  13     6832.82     6194.63    174.46 o 
 -24   6  13     4230.77     4307.49    189.21 o 
 -22   6  13      323.27      579.90    122.86 o 
 -20   6  13        2.27      152.35    105.66 o 
 -18   6  13     5857.18     6479.67    230.98 o 
 -16   6  13     2445.87     2412.98    125.32 o 
 -14   6  13      556.55      496.36     98.29 o 
 -12   6  13    21493.07    22309.03    461.96 o 
 -10   6  13     3322.14     3840.62    191.66 o 
  -8   6  13      154.52      152.35     78.63 o 
  -6   6  13     8235.09     8273.43    316.98 o 
  -4   6  13       55.42       17.20     68.80 o 
  -2   6  13    11636.98     9642.10    319.44 o 
   0   6  13      904.95      933.29     87.23 o 
   2   6  13      725.03      724.88     81.09 o 
   4   6  13     8097.14     7713.19    243.26 o 
   6   6  13       68.24      135.15     90.92 o 
   8   6  13      149.81      -44.23     90.92 o 
  10   6  13     3293.32     3231.23    127.78 o 
  12   6  13        0.44      -39.32     98.29 o 
 -23   7  13      170.11      226.06    125.32 o 
 -21   7  13     2312.07     2670.99    159.72 o 
 -19   7  13       46.79      -31.94    110.57 o 
 -17   7  13      226.04      390.70    108.12 o 
 -15   7  13     3933.29     4543.39    201.49 o 
 -13   7  13     1942.75     1737.25    122.86 o 
 -11   7  13      566.09      520.93     98.29 o 
  -9   7  13     7597.63     7875.37    277.66 o 
  -7   7  13     1539.29     1960.86     95.83 o 
  -5   7  13      576.62      351.38     81.09 o 
  -3   7  13     5374.88     5007.80    228.52 o 
  -1   7  13     2102.20     2344.18    100.75 o 
   1   7  13     7027.17     6686.07    245.72 o 
   3   7  13        5.20       19.66     81.09 o 
   5   7  13      851.30     1063.97    100.75 o 
   7   7  13     4364.08     4088.80    154.80 o 
   9   7  13      322.64      503.73     93.37 o 
  11   7  13       21.27       58.97     93.37 o 
 -20   8  13      976.53      847.74    135.15 o 
 -18   8  13      711.12      680.65    127.78 o 
 -16   8  13        0.74      120.40    103.20 o 
 -14   8  13     1981.91     1879.77    127.78 o 
 -12   8  13     1092.81     1071.34    120.40 o 
 -10   8  13       44.26      176.92     88.46 o 
  -8   8  13        0.02      -61.43     88.46 o 
  -6   8  13        4.71       76.17     86.00 o 
  -4   8  13     2834.06     3322.15    162.18 o 
  -2   8  13      340.42      230.98     86.00 o 
   0   8  13      236.62      258.01     81.09 o 
   2   8  13      603.20      948.48     93.37 o 
   4   8  13        3.06        2.46     95.83 o 
   6   8  13      167.98       56.52     88.46 o 
   8   8  13      318.93      368.58     95.83 o 
  10   8  13      181.17      255.55     98.29 o 
 -19   9  13       10.90      -41.77    120.40 o 
 -17   9  13       63.77      186.75    113.03 o 
 -15   9  13       46.35      159.72    113.03 o 
 -13   9  13      139.29      -39.32    110.57 o 
 -11   9  13        7.15       93.37     93.37 o 
  -9   9  13        3.59       -7.37     95.83 o 
  -7   9  13     1369.87     1272.84    103.20 o 
  -5   9  13       57.03       90.92     86.00 o 
  -3   9  13      363.60      348.92     86.00 o 
  -1   9  13      775.14     1024.66     93.37 o 
   1   9  13       20.71       56.52     95.83 o 
   3   9  13      374.19      380.87     95.83 o 
   5   9  13       29.24      270.29     90.92 o 
   7   9  13      537.03      299.78    103.20 o 
   9   9  13      204.41      228.52    105.66 o 
 -16  10  13      645.35      599.56    122.86 o 
 -14  10  13      593.58      577.44    120.40 o 
 -12  10  13      198.21      331.72    110.57 o 
 -10  10  13       54.52      176.92     95.83 o 
  -8  10  13     1600.82     1833.08    120.40 o 
  -6  10  13      392.46      439.84    100.75 o 
  -4  10  13      419.97      658.53     90.92 o 
  -2  10  13      417.98      695.39     95.83 o 
   0  10  13      196.26      354.81     69.58 o 
   2  10  13      711.02      950.94    108.12 o 
   4  10  13      142.55      331.72    100.75 o 
   6  10  13      194.15      238.35     98.29 o 
 -13  11  13       11.50       19.66    113.03 o 
 -11  11  13      777.16      828.08    120.40 o 
  -9  11  13      531.96      665.90    113.03 o 
  -7  11  13        2.98       61.43     98.29 o 
  -5  11  13      694.45      845.28    105.66 o 
  -3  11  13        9.44      -88.46     93.37 o 
  -1  11  13      102.60      275.21     88.46 o 
   1  11  13      335.49      604.47    115.49 o 
   3  11  13       16.06      122.86    103.20 o 
  -8  12  13      263.58      238.35    108.12 o 
  -6  12  13       48.47       54.06     98.29 o 
  -4  12  13       90.09      149.89     93.37 o 
 -26   0  14        3.46       -9.83    115.49 o 
 -24   0  14    14116.50    14320.63    243.26 o 
 -22   0  14      451.87      393.15    108.12 o 
 -20   0  14     2438.32     2255.72    122.86 o 
 -18   0  14    35177.76    35428.09    574.99 o 
 -16   0  14      968.54     1091.00     98.29 o 
 -14   0  14     2306.26     1919.08    105.66 o 
 -12   0  14    17201.59    19119.57    535.67 o 
 -10   0  14    36418.61    34902.24    705.22 o 
  -8   0  14    25564.68    23323.86    574.99 o 
  -6   0  14    42068.49    44706.52    764.19 o 
  -4   0  14      224.03      132.69     56.52 o 
  -2   0  14    45989.64    40224.57    665.90 o 
   0   0  14     8172.25     7805.83    226.62 o 
   2   0  14     2345.93     2046.86    100.75 o 
   4   0  14    51294.70    49792.95    621.67 o 
   6   0  14      931.33      658.53     78.63 o 
   8   0  14     5334.06     5263.35    208.86 o 
  10   0  14     7516.20     7339.69    199.03 o 
  12   0  14      557.31      572.53     98.29 o 
  14   0  14     2814.18     2788.94    135.15 o 
 -25   1  14      565.85      368.58    122.86 o 
 -23   1  14     1570.03     1201.58    125.32 o 
 -21   1  14     8006.10     9175.23    255.55 o 
 -19   1  14      317.32      321.89    100.75 o 
 -17   1  14      467.36      560.24     95.83 o 
 -15   1  14    23884.94    26218.46    565.16 o 
 -13   1  14     4125.41     5359.18    243.26 o 
 -11   1  14     8232.28     7654.22    356.30 o 
  -9   1  14    56991.38    65113.67    926.37 o 
  -7   1  14    24508.29    24857.16    592.19 o 
  -5   1  14    25859.32    24405.03    562.70 o 
  -3   1  14     6315.38     6305.21    267.84 o 
  -1   1  14     7258.47     5666.33    277.66 o 
   1   1  14    19064.42    17814.79    432.47 o 
   3   1  14       36.91      164.63     73.72 o 
   5   1  14     5344.54     5381.29    238.35 o 
   7   1  14    17924.20    17800.05    341.55 o 
   9   1  14     4468.27     4631.85    181.83 o 
  11   1  14      317.44      299.78     95.83 o 
  13   1  14     6073.15     6192.18    164.63 o 
  15   1  14      580.81      636.42    110.57 o 
 -26   2  14      214.93      385.78    120.40 o 
 -24   2  14     2971.19     3049.40    159.72 o 
 -22   2  14       76.83      144.98    110.57 o 
 -20   2  14      306.86       90.92    108.12 o 
 -18   2  14    22058.27    23898.85    464.41 o 
 -16   2  14        1.94       29.49     88.46 o 
 -14   2  14      841.74     1014.83     93.37 o 
 -12   2  14    51779.90    54606.63    835.45 o 
 -10   2  14     6786.44     7725.48    348.92 o 
  -8   2  14     5880.36     5693.36    245.72 o 
  -6   2  14    31009.94    31749.64    626.59 o 
  -4   2  14    18656.93    19512.72    486.53 o 
  -2   2  14    28976.65    29997.65    572.53 o 
   0   2  14     3880.97     3587.25    126.70 o 
   2   2  14    14391.10    14947.22    380.87 o 
   4   2  14    32338.19    32590.01    503.73 o 
   6   2  14     4699.23     4319.78    201.49 o 
   8   2  14      614.05      415.27     88.46 o 
  10   2  14    12225.00    12337.66    235.89 o 
  12   2  14      684.27      889.51    100.75 o 
  14   2  14      715.42      690.48    108.12 o 
 -25   3  14       20.12      -81.09    115.49 o 
 -23   3  14     1030.40      751.91    125.32 o 
 -21   3  14     2147.62     1840.45    137.60 o 
 -19   3  14        2.02     -103.20    103.20 o 
 -17   3  14      717.92      938.66    100.75 o 
 -15   3  14    10978.63    10253.95    371.04 o 
 -13   3  14      788.83      366.12     88.46 o 
 -11   3  14      490.57      729.79     86.00 o 
  -9   3  14     9549.08     9069.57    378.41 o 
  -7   3  14     4029.76     3820.96    191.66 o 
  -5   3  14    15563.49    16028.40    447.21 o 
  -3   3  14     1343.96     2081.26    100.75 o 
  -1   3  14     6644.99     8177.60    324.35 o 
   1   3  14    16020.44    16470.69    412.81 o 
   3   3  14        5.08       56.52     68.80 o 
   5   3  14      134.25      203.95     78.63 o 
   7   3  14     3080.25     2855.28    130.23 o 
   9   3  14       32.22      -93.37     93.37 o 
  11   3  14       53.46       39.32     90.92 o 
  13   3  14      321.04      221.15     98.29 o 
 -24   4  14     1160.71     1115.57    144.98 o 
 -22   4  14       49.68      157.26    113.03 o 
 -20   4  14     2387.37     2169.72    130.23 o 
 -18   4  14      128.13      191.66    117.95 o 
 -16   4  14      130.14      258.01     95.83 o 
 -14   4  14     3168.40     3042.03    159.72 o 
 -12   4  14      728.62      491.44     88.46 o 
 -10   4  14     1854.33     1965.77     95.83 o 
  -8   4  14      245.36      216.23     78.63 o 
  -6   4  14     1796.40     2049.32     98.29 o 
  -4   4  14     9218.66    10917.40    358.75 o 
  -2   4  14      134.65      169.55     71.26 o 
   0   4  14     1674.23     1987.57    175.69 o 
   2   4  14     4011.23     4939.00    238.35 o 
   4   4  14     4396.16     4297.66    194.12 o 
   6   4  14      432.85      454.58     86.00 o 
   8   4  14     2239.20     2299.95    122.86 o 
  10   4  14     1553.27     1481.70    115.49 o 
  12   4  14      545.72      599.56    103.20 o 
  14   4  14        6.26       31.94    100.75 o 
 -25   5  14       55.33       46.69    125.32 o 
 -23   5  14       42.52        4.91    120.40 o 
 -21   5  14       12.99      115.49    115.49 o 
 -19   5  14       24.20       41.77    103.20 o 
 -17   5  14     1736.86     1619.30    117.95 o 
 -15   5  14      140.75      191.66     98.29 o 
 -13   5  14       96.63       78.63     90.92 o 
 -11   5  14     2395.97     1892.05    100.75 o 
  -9   5  14       15.07       46.69     83.55 o 
  -7   5  14       48.72       78.63     76.17 o 
  -5   5  14      858.70     1115.57     86.00 o 
  -3   5  14     1487.36     1307.24     83.55 o 
  -1   5  14      469.37      159.72     83.55 o 
   1   5  14     1311.60     1324.44     93.37 o 
   3   5  14      409.09      395.61     76.17 o 
   5   5  14      448.62      540.59     88.46 o 
   7   5  14      288.37      321.89     95.83 o 
   9   5  14        3.92       88.46     88.46 o 
  11   5  14      778.64      783.85    105.66 o 
  13   5  14      186.09      262.92    108.12 o 
 -24   6  14      290.47      358.75    135.15 o 
 -22   6  14      219.49      292.41    120.40 o 
 -20   6  14       18.54      -27.03    105.66 o 
 -18   6  14     9309.12     8831.22    248.18 o 
 -16   6  14       23.45       46.69    103.20 o 
 -14   6  14     2277.61     2019.83    117.95 o 
 -12   6  14     3866.88     3639.13    184.29 o 
 -10   6  14     2071.08     2024.74    105.66 o 
  -8   6  14     4137.63     3992.97    216.23 o 
  -6   6  14     1398.72     1533.30     93.37 o 
  -4   6  14       14.17        4.91     73.72 o 
  -2   6  14    12279.10    12561.27    329.27 o 
   0   6  14      442.81      470.79     63.89 o 
   2   6  14      295.86      255.55     73.72 o 
   4   6  14     5504.89     5776.91    206.41 o 
   6   6  14     3042.38     3226.32    147.43 o 
   8   6  14      706.56      855.11    100.75 o 
  10   6  14      472.41      555.33     98.29 o 
  12   6  14        0.18     -103.20    103.20 o 
 -21   7  14     2066.98     2186.92    147.43 o 
 -19   7  14      120.32       17.20    113.03 o 
 -17   7  14       97.73        9.83    105.66 o 
 -15   7  14     1659.43     1614.39    127.78 o 
 -13   7  14     1649.31     1565.24    117.95 o 
 -11   7  14     3838.14     3749.71    203.95 o 
  -9   7  14      235.37      375.95     90.92 o 
  -7   7  14      766.67      746.99     86.00 o 
  -5   7  14     4252.72     4715.39    218.69 o 
  -3   7  14     1013.06     1029.57     88.46 o 
  -1   7  14       59.66       12.29     81.09 o 
   1   7  14     1293.12     1557.87    103.20 o 
   3   7  14        9.38      -36.86     81.09 o 
   5   7  14     2929.86     3540.84    147.43 o 
   7   7  14     3952.49     4381.21    142.52 o 
   9   7  14      260.60      275.21     95.83 o 
  11   7  14       38.92      125.32     93.37 o 
 -20   8  14       19.60       81.09    120.40 o 
 -18   8  14     3016.58     2855.28    157.26 o 
 -16   8  14       47.61       88.46    105.66 o 
 -14   8  14     1337.53     1312.15    125.32 o 
 -12   8  14     7581.05     7934.34    240.81 o 
 -10   8  14     2527.59     2530.93    117.95 o 
  -8   8  14     5236.77     5521.36    223.61 o 
  -6   8  14     8344.69     8133.37    238.35 o 
  -4   8  14      823.33      835.45     93.37 o 
  -2   8  14     5727.60     6332.24    201.49 o 
   0   8  14     1228.95     1272.75     72.73 o 
   2   8  14       80.27      135.15     88.46 o 
   4   8  14     7217.32     7445.35    176.92 o 
   6   8  14       39.01       22.11     90.92 o 
   8   8  14      549.88      656.08    103.20 o 
 -19   9  14        2.40       22.11    122.86 o 
 -17   9  14      310.71      297.32    122.86 o 
 -15   9  14     4210.32     4169.89    164.63 o 
 -13   9  14     1310.71     1439.93    122.86 o 
 -11   9  14     1173.63     1503.81    110.57 o 
  -9   9  14     1111.98     1184.38    108.12 o 
  -7   9  14      164.95      172.00     93.37 o 
  -5   9  14     2104.55     2344.18    117.95 o 
  -3   9  14      215.03      336.64     88.46 o 
  -1   9  14      132.22      115.49     86.00 o 
   1   9  14     2075.20     2715.22    130.23 o 
   3   9  14        0.27       78.63     93.37 o 
   5   9  14      314.01      378.41     98.29 o 
   7   9  14     2049.31     2432.64    130.23 o 
 -16  10  14       77.93      248.18    115.49 o 
 -14  10  14       60.14       81.09    110.57 o 
 -12  10  14      927.50     1147.52    122.86 o 
 -10  10  14       13.80      103.20     93.37 o 
  -8  10  14      774.41      729.79    110.57 o 
  -6  10  14      413.14      442.30     93.37 o 
  -4  10  14      241.07      346.47     93.37 o 
  -2  10  14     1508.65     1668.45    113.03 o 
   0  10  14        5.89      -46.44     68.92 o 
   2  10  14       60.78      181.83    100.75 o 
   4  10  14     2265.05     2737.33    137.60 o 
 -13  11  14        2.30      201.49    105.66 o 
 -11  11  14       46.17      221.15    108.12 o 
  -9  11  14      183.17      196.58    100.75 o 
  -7  11  14       96.03      316.98     95.83 o 
  -5  11  14     1220.29     1351.47    117.95 o 
  -3  11  14       20.02      -95.83     95.83 o 
  -1  11  14      197.94      211.32     98.29 o 
   1  11  14     1250.34     1474.33    135.15 o 
 -25   1  15      156.50      100.75    115.49 o 
 -23   1  15      254.19      260.46    115.49 o 
 -21   1  15     1618.25     1629.13    132.69 o 
 -19   1  15     2479.01     2422.81    125.32 o 
 -17   1  15      492.28      523.39     98.29 o 
 -15   1  15        6.66       31.94     98.29 o 
 -13   1  15       80.09      267.84     88.46 o 
 -11   1  15     5221.66     5511.53    272.75 o 
  -9   1  15     3033.19     4047.03    149.89 o 
  -7   1  15      192.10      125.32     71.26 o 
  -5   1  15     2997.29     3486.78    194.12 o 
  -3   1  15       62.84      147.43     66.34 o 
  -1   1  15       11.41       73.72     66.34 o 
   1   1  15     1474.96     1469.41     81.09 o 
   3   1  15     3197.76     3857.82    196.58 o 
   5   1  15      137.36      -78.63     78.63 o 
   7   1  15      446.43      334.18     88.46 o 
   9   1  15      966.51      749.45    103.20 o 
  11   1  15      777.38      710.13     98.29 o 
  13   1  15      782.45      746.99    108.12 o 
 -26   2  15       65.67     -110.57    120.40 o 
 -24   2  15     6616.38     5717.93    186.75 o 
 -22   2  15      315.38      140.06    110.57 o 
 -20   2  15        8.09       12.29    100.75 o 
 -18   2  15    12371.31    11816.73    351.38 o 
 -16   2  15       11.43      -27.03     90.92 o 
 -14   2  15      483.18      668.36     95.83 o 
 -12   2  15    20126.82    19510.26    508.64 o 
 -10   2  15     8338.17     8934.42    373.50 o 
  -8   2  15    18402.78    21468.66    520.93 o 
  -6   2  15    14774.79    16134.06    454.58 o 
  -4   2  15      144.27      304.69     68.80 o 
  -2   2  15    41183.41    39489.86    636.42 o 
   0   2  15     2990.50     3600.13    113.90 o 
   2   2  15      285.86      461.96     73.72 o 
   4   2  15     8297.20     7430.61    260.46 o 
   6   2  15     5268.16     4776.82    201.49 o 
   8   2  15     5072.20     4887.40    184.29 o 
  10   2  15     5283.63     4997.97    159.72 o 
  12   2  15      724.00      584.82    100.75 o 
  14   2  15     1072.79      916.54    115.49 o 
 -25   3  15        7.54      265.38    115.49 o 
 -23   3  15       50.88      103.20    108.12 o 
 -21   3  15    13320.61    13777.59    280.12 o 
 -19   3  15     1543.58     1501.36    115.49 o 
 -17   3  15      523.76      402.98    103.20 o 
 -15   3  15    18604.92    16178.29    444.76 o 
 -13   3  15     7411.58     7511.70    329.27 o 
 -11   3  15     3375.66     4106.00    211.32 o 
  -9   3  15    11143.56    12630.07    407.90 o 
  -7   3  15     5640.27     5828.51    297.32 o 
  -5   3  15     5988.56     5386.21    255.55 o 
  -3   3  15      336.01      540.59     71.26 o 
  -1   3  15      451.60      390.70     73.72 o 
   1   3  15    22233.12    21426.89    430.01 o 
   3   3  15      130.36      213.78     68.80 o 
   5   3  15      703.73      680.65     81.09 o 
   7   3  15     5327.98     5383.75    184.29 o 
   9   3  15      195.99       88.46     93.37 o 
  11   3  15      742.10      631.50    108.12 o 
  13   3  15      844.65      882.14    110.57 o 
 -24   4  15     4947.70     5533.64    184.29 o 
 -22   4  15     1816.71     2189.38    132.69 o 
 -20   4  15      534.27      565.16    115.49 o 
 -18   4  15    15035.40    14885.79    339.10 o 
 -16   4  15      816.08      820.71    103.20 o 
 -14   4  15    11241.95    10418.58    356.30 o 
 -12   4  15    31955.98    32843.10    584.82 o 
 -10   4  15     3708.56     4454.93    235.89 o 
  -8   4  15    12544.53    10293.26    368.58 o 
  -6   4  15    13456.08    14396.81    400.53 o 
  -4   4  15     3083.69     2607.10    132.69 o 
  -2   4  15    37817.43    38548.75    582.36 o 
   0   4  15      678.07      641.35     55.60 o 
   2   4  15     3232.97     2729.96    140.06 o 
   4   4  15    20325.16    20102.45    353.84 o 
   6   4  15     2214.60     2275.38    108.12 o 
   8   4  15      422.04      280.12     88.46 o 
  10   4  15     8578.60     8693.62    174.46 o 
  12   4  15      302.75      562.70     95.83 o 
 -23   5  15      219.60      218.69    117.95 o 
 -21   5  15     6647.80     6361.72    191.66 o 
 -19   5  15        4.21      110.57    100.75 o 
 -17   5  15        1.60     -100.75    100.75 o 
 -15   5  15    11463.64    12723.45    341.55 o 
 -13   5  15     8380.15     8538.81    307.15 o 
 -11   5  15     3561.70     3250.89    154.80 o 
  -9   5  15    18376.93    17999.08    420.18 o 
  -7   5  15    19193.06    19006.54    434.93 o 
  -5   5  15    14365.74    14271.49    371.04 o 
  -3   5  15     7378.02     7568.21    280.12 o 
  -1   5  15     5326.83     5484.50    240.81 o 
   1   5  15    19152.17    19488.15    375.95 o 
   3   5  15     2355.72     2091.09    115.49 o 
   5   5  15     2185.33     1906.80    108.12 o 
   7   5  15     5702.51     5440.27    169.55 o 
   9   5  15        8.60       29.49     86.00 o 
  11   5  15      146.10       34.40     93.37 o 
 -22   6  15      211.31      115.49    117.95 o 
 -20   6  15      379.72      390.70    108.12 o 
 -18   6  15     3355.70     3700.56    162.18 o 
 -16   6  15      426.18      368.58    105.66 o 
 -14   6  15        5.33      127.78     98.29 o 
 -12   6  15     7537.51     7022.71    272.75 o 
 -10   6  15     1269.08     1017.29     93.37 o 
  -8   6  15    12627.94    11745.47    344.01 o 
  -6   6  15     1906.07     1498.90     93.37 o 
  -4   6  15     4216.78     3715.31    208.86 o 
  -2   6  15    17252.81    17148.88    351.38 o 
   0   6  15      825.08      483.03     59.08 o 
   2   6  15       80.85      137.60     78.63 o 
   4   6  15     8561.78     8177.60    221.15 o 
   6   6  15     1720.42     2110.75    113.03 o 
   8   6  15      233.90       68.80     90.92 o 
  10   6  15     1523.38     1535.76    113.03 o 
 -21   7  15     4216.67     4356.64    184.29 o 
 -19   7  15      420.92      366.12    117.95 o 
 -17   7  15      873.98      921.45    115.49 o 
 -15   7  15     4663.35     4263.26    199.03 o 
 -13   7  15       16.25       39.32    100.75 o 
 -11   7  15      210.60      213.78     93.37 o 
  -9   7  15     1712.15     1471.87    105.66 o 
  -7   7  15      737.99      638.88     90.92 o 
  -5   7  15     3616.15     3128.03    167.09 o 
  -3   7  15      818.44      602.02     88.46 o 
  -1   7  15      633.96      629.05     88.46 o 
   1   7  15     2118.35     1948.57    108.12 o 
   3   7  15        8.77       71.26     88.46 o 
   5   7  15      810.85      690.48    100.75 o 
   7   7  15     2696.87     2808.59    127.78 o 
   9   7  15      406.14      545.50    103.20 o 
 -20   8  15      213.46      169.55    115.49 o 
 -18   8  15      987.88     1132.77    132.69 o 
 -16   8  15      397.55      348.92    100.75 o 
 -14   8  15     2237.48     2479.33    137.60 o 
 -12   8  15     3199.91     3110.83    140.06 o 
 -10   8  15      491.51      459.50    100.75 o 
  -8   8  15       16.03      -98.29     98.29 o 
  -6   8  15       33.02      179.38     90.92 o 
  -4   8  15     2117.25     2609.56    113.03 o 
  -2   8  15     1981.75     1651.25    108.12 o 
   0   8  15     1250.17     1565.12     82.32 o 
   2   8  15      605.82      540.59     98.29 o 
   4   8  15     1888.14     1722.51    120.40 o 
   6   8  15      554.21     1007.46    105.66 o 
   8   8  15       33.96      228.52     98.29 o 
 -19   9  15       92.05       88.46    122.86 o 
 -17   9  15      218.35      149.89    115.49 o 
 -15   9  15        2.55       66.34    108.12 o 
 -13   9  15      898.41     1049.23    120.40 o 
 -11   9  15      563.12      739.62    105.66 o 
  -9   9  15      536.10      528.30     98.29 o 
  -7   9  15     2127.79     2196.75    122.86 o 
  -5   9  15      273.66      162.18     95.83 o 
  -3   9  15       49.84       49.14     88.46 o 
  -1   9  15       78.38       51.60     93.37 o 
   1   9  15       16.83      186.75     98.29 o 
   3   9  15        0.36       66.34    100.75 o 
   5   9  15      235.84      353.84    103.20 o 
 -16  10  15      148.21       41.77    122.86 o 
 -14  10  15      363.53      336.64    113.03 o 
 -12  10  15      460.19      538.13    115.49 o 
 -10  10  15      461.55      321.89    110.57 o 
  -8  10  15      578.90      668.36    108.12 o 
  -6  10  15      137.32       14.74     93.37 o 
  -4  10  15     1479.12     1700.39    117.95 o 
  -2  10  15       92.85      147.43     93.37 o 
   0  10  15       79.12      157.02    105.66 o 
   2  10  15     1338.26     2034.57    127.78 o 
   4  10  15       10.71       78.63    103.20 o 
 -11  11  15      622.30      788.77    117.95 o 
  -9  11  15       67.92       90.92    105.66 o 
  -7  11  15        0.11       31.94     98.29 o 
  -5  11  15      258.16      307.15    105.66 o 
  -3  11  15       42.55      115.49     95.83 o 
  -1  11  15      147.45      248.18    105.66 o 
 -26   0  16      342.42      469.33    115.49 o 
 -24   0  16    13429.82    12347.49    240.81 o 
 -22   0  16      615.11      538.13    113.03 o 
 -20   0  16        4.18       12.29    100.75 o 
 -18   0  16    35325.21    35256.08    530.76 o 
 -16   0  16     8410.51     7681.25    326.81 o 
 -14   0  16     4517.28     6064.40    262.92 o 
 -12   0  16    71345.48    71460.65    911.63 o 
 -10   0  16     1526.53     1577.53    108.12 o 
  -8   0  16    42342.13    48023.76    756.82 o 
  -6   0  16     4705.37     4020.00    223.61 o 
  -4   0  16      955.67     1041.86     76.17 o 
  -2   0  16    46175.77    50667.72    695.39 o 
   0   0  16        7.41      137.60     50.39 o 
   2   0  16      141.28      346.47     71.26 o 
   4   0  16    13310.64    15016.02    316.98 o 
   6   0  16      111.80       78.63     86.00 o 
   8   0  16     1578.92     1486.61    108.12 o 
  10   0  16     5880.80     6103.72    157.26 o 
  12   0  16       49.26      103.20     90.92 o 
 -25   1  16        2.68      -12.29    117.95 o 
 -23   1  16     1404.63     1034.49    125.32 o 
 -21   1  16     8780.57     9020.43    250.64 o 
 -19   1  16     1406.38     1543.13    122.86 o 
 -17   1  16        5.19      -22.11     98.29 o 
 -15   1  16    25455.10    25953.08    538.13 o 
 -13   1  16    16098.83    15812.16    459.50 o 
 -11   1  16     6558.87     6337.15    309.61 o 
  -9   1  16    32845.69    30916.64    611.85 o 
  -7   1  16    10875.49    11706.16    388.24 o 
  -5   1  16    47138.89    52545.02    742.08 o 
  -3   1  16       33.64      -49.14     68.80 o 
  -1   1  16    11588.64    13205.06    363.67 o 
   1   1  16    28046.75    29737.18    484.07 o 
   3   1  16     5968.12     5926.80    233.44 o 
   5   1  16        8.92       12.29     78.63 o 
   7   1  16    24161.00    23272.26    334.18 o 
   9   1  16     4733.57     4946.37    154.80 o 
  11   1  16     2672.20     2710.31    127.78 o 
  13   1  16     2606.64     2742.25    135.15 o 
 -26   2  16       90.65      174.46    127.78 o 
 -24   2  16     6351.29     6791.73    199.03 o 
 -22   2  16       56.99      282.58    110.57 o 
 -20   2  16        1.81       27.03    105.66 o 
 -18   2  16    21219.19    21679.98    422.64 o 
 -16   2  16      673.48      648.70    100.75 o 
 -14   2  16     7720.46     7273.35    314.52 o 
 -12   2  16    16009.86    16151.26    452.13 o 
 -10   2  16    21053.97    22316.40    518.47 o 
  -8   2  16    22258.82    23709.64    530.76 o 
  -6   2  16     9334.70    10585.67    363.67 o 
  -4   2  16     7712.87     8978.65    331.72 o 
  -2   2  16    21706.59    19203.12    447.21 o 
   0   2  16      396.69      596.28     52.97 o 
   2   2  16      141.97      140.06     71.26 o 
   4   2  16     3997.38     3641.59    181.83 o 
   6   2  16      400.90      201.49     93.37 o 
   8   2  16      772.60      818.25     98.29 o 
  10   2  16     4467.64     4221.49    140.06 o 
  12   2  16      412.72      461.96    100.75 o 
 -25   3  16       40.02      108.12    117.95 o 
 -23   3  16       39.82      117.95    113.03 o 
 -21   3  16     1113.52     1484.16    137.60 o 
 -19   3  16      667.56      545.50    108.12 o 
 -17   3  16        1.70       34.40     95.83 o 
 -15   3  16     3009.61     3386.04    164.63 o 
 -13   3  16     1472.20     1759.36    110.57 o 
 -11   3  16     5004.69     6229.03    294.87 o 
  -9   3  16      850.72     1036.94     88.46 o 
  -7   3  16    12786.82    15305.98    415.27 o 
  -5   3  16     3587.31     2874.94    164.63 o 
  -3   3  16     5093.14     5450.10    262.92 o 
  -1   3  16      880.53      938.66     81.09 o 
   1   3  16     3240.01     3167.35    167.09 o 
   3   3  16       20.36      174.46     76.17 o 
   5   3  16        0.03       51.60     78.63 o 
   7   3  16     4137.01     4125.66    157.26 o 
   9   3  16      275.36      562.70     93.37 o 
  11   3  16       28.43      -12.29     93.37 o 
 -24   4  16       32.57     -132.69    132.69 o 
 -22   4  16       24.19      105.66    113.03 o 
 -20   4  16     1446.84     1489.07    127.78 o 
 -18   4  16     2602.81     2550.59    140.06 o 
 -16   4  16     1700.86     1884.68    117.95 o 
 -14   4  16     2162.87     1727.42    115.49 o 
 -12   4  16     3038.44     3300.04    169.55 o 
 -10   4  16     2474.38     3304.95    147.43 o 
  -8   4  16      596.45      513.56     83.55 o 
  -6   4  16      305.04      309.61     76.17 o 
  -4   4  16     2500.11     2614.47    135.15 o 
  -2   4  16      958.48      840.37     86.00 o 
   0   4  16      154.22      195.35     52.13 o 
   2   4  16      351.57      356.30     78.63 o 
   4   4  16      659.27      270.29     90.92 o 
   6   4  16       66.96      132.69     90.92 o 
   8   4  16      237.00       95.83     90.92 o 
  10   4  16      146.71       31.94     98.29 o 
  12   4  16      449.30      579.90    110.57 o 
 -23   5  16       32.51     -122.86    122.86 o 
 -21   5  16      385.78      292.41    127.78 o 
 -19   5  16      588.01      412.81    115.49 o 
 -17   5  16      956.08     1194.21    115.49 o 
 -15   5  16      471.90      702.76    113.03 o 
 -13   5  16      674.58      685.56     98.29 o 
 -11   5  16     3855.13     4558.13    216.23 o 
  -9   5  16      154.36       36.86     86.00 o 
  -7   5  16     1724.89     2154.98    108.12 o 
  -5   5  16       55.45      -76.17     76.17 o 
  -3   5  16      726.00      901.80     83.55 o 
  -1   5  16       51.92       -9.83     78.63 o 
   1   5  16      597.26      393.15     81.09 o 
   3   5  16       29.81       86.00     83.55 o 
   5   5  16     3802.78     3585.07    152.35 o 
   7   5  16       15.18      -31.94     86.00 o 
   9   5  16       26.80      -61.43     88.46 o 
  11   5  16       56.35      189.21     95.83 o 
 -22   6  16       45.61      199.03    115.49 o 
 -20   6  16      455.60      570.07    117.95 o 
 -18   6  16     3460.47     3344.27    142.52 o 
 -16   6  16       92.33      228.52     98.29 o 
 -14   6  16     2414.64     2651.33    130.23 o 
 -12   6  16     2469.57     2565.33    144.98 o 
 -10   6  16     2174.04     2334.35    115.49 o 
  -8   6  16     1407.78     1560.33    110.57 o 
  -6   6  16     4729.99     4784.19    230.98 o 
  -4   6  16       98.11       78.63     78.63 o 
  -2   6  16     2186.72     2489.16    115.49 o 
   0   6  16     1518.47     1760.40     72.09 o 
   2   6  16      204.88      191.66     86.00 o 
   4   6  16     1079.43     1135.23    110.57 o 
   6   6  16        1.91       71.26     83.55 o 
   8   6  16     1655.38     2083.72    117.95 o 
  10   6  16      306.63      280.12    108.12 o 
 -21   7  16      214.58      265.38    125.32 o 
 -19   7  16      395.08      368.58    113.03 o 
 -17   7  16     1222.00     1304.78    120.40 o 
 -15   7  16     1834.92     1837.99    130.23 o 
 -13   7  16      133.42       31.94     98.29 o 
 -11   7  16      164.21      235.89     93.37 o 
  -9   7  16     2008.63     2326.98    120.40 o 
  -7   7  16     1185.92     1122.95    105.66 o 
  -5   7  16     3458.29     3739.88    157.26 o 
  -3   7  16        1.31      324.35     78.63 o 
  -1   7  16      130.41      127.78     83.55 o 
   1   7  16     1415.60     1449.76    108.12 o 
   3   7  16      359.65      260.46     95.83 o 
   5   7  16      586.81      692.93    103.20 o 
   7   7  16     1099.42     1208.95    110.57 o 
   9   7  16       20.07      260.46     98.29 o 
 -20   8  16      133.80      221.15    117.95 o 
 -18   8  16     3671.43     3535.93    167.09 o 
 -16   8  16       34.16       19.66    105.66 o 
 -14   8  16      717.71      778.94    113.03 o 
 -12   8  16     4289.91     4540.93    174.46 o 
 -10   8  16       75.20        2.46     95.83 o 
  -8   8  16     6863.19     6686.07    211.32 o 
  -6   8  16     1408.16     1646.33    113.03 o 
  -4   8  16        0.14       -7.37     86.00 o 
  -2   8  16     4549.57     4752.25    167.09 o 
   0   8  16        0.92      -12.05    125.32 o 
   2   8  16      193.39       90.92     90.92 o 
   4   8  16     3470.96     4253.43    144.98 o 
   6   8  16       62.07      -14.74     98.29 o 
 -17   9  16      450.27      589.73    120.40 o 
 -15   9  16      465.50      577.44    115.49 o 
 -13   9  16      111.52      176.92    105.66 o 
 -11   9  16     2824.65     3056.77    142.52 o 
  -9   9  16      343.19      589.73    100.75 o 
  -7   9  16      680.73      493.90    108.12 o 
  -5   9  16     3456.71     3548.21    144.98 o 
  -3   9  16      140.20      -24.57     93.37 o 
  -1   9  16      322.15      393.15     95.83 o 
   1   9  16     4703.73     5034.83    167.09 o 
   3   9  16      594.15      572.53    110.57 o 
   5   9  16        0.37      -44.23     95.83 o 
 -16  10  16      141.54      120.40    122.86 o 
 -14  10  16      401.66      393.15    110.57 o 
 -12  10  16      302.56      282.58    113.03 o 
 -10  10  16      193.90      309.61    103.20 o 
  -8  10  16      601.23      643.79    105.66 o 
  -6  10  16      407.32      469.33    100.75 o 
  -4  10  16      214.03      368.58    103.20 o 
  -2  10  16     1423.63     1521.01    117.95 o 
   0  10  16       34.14        7.94     74.17 o 
   2  10  16       27.62     -113.03    113.03 o 
 -11  11  16       60.17      117.95    108.12 o 
  -9  11  16      170.27      172.00    108.12 o 
  -7  11  16      322.44      321.89    105.66 o 
  -5  11  16     1287.98     1228.61    127.78 o 
  -3  11  16        0.83     -103.20    103.20 o 
 -25   1  17      137.09      184.29    120.40 o 
 -23   1  17      282.54        4.91    117.95 o 
 -21   1  17      123.39      179.38    113.03 o 
 -19   1  17      465.66      574.99    110.57 o 
 -17   1  17     1197.45     1024.66    110.57 o 
 -15   1  17      958.21      958.31    108.12 o 
 -13   1  17      466.48      398.07     95.83 o 
 -11   1  17     1172.60     1068.89     98.29 o 
  -9   1  17     4813.77     5012.71    267.84 o 
  -7   1  17      801.84      791.22     83.55 o 
  -5   1  17     4395.60     3398.32    164.63 o 
  -3   1  17      231.91      208.86     73.72 o 
  -1   1  17        4.72      243.26     76.17 o 
   1   1  17     1284.85     1685.65     90.92 o 
   3   1  17     1937.72     2174.63    108.12 o 
   5   1  17        3.66      -56.52     86.00 o 
   7   1  17     3179.83     2850.37    142.52 o 
   9   1  17       61.49      -98.29     98.29 o 
  11   1  17       13.49      -29.49     95.83 o 
 -26   2  17      127.88      130.23    122.86 o 
 -24   2  17     5888.08     5914.51    191.66 o 
 -22   2  17      115.09       95.83    113.03 o 
 -20   2  17      299.50       93.37    110.57 o 
 -18   2  17     8154.99     8015.43    292.41 o 
 -16   2  17     1843.15     1774.11    120.40 o 
 -14   2  17    15133.63    14723.62    410.35 o 
 -12   2  17    17859.49    19303.86    466.87 o 
 -10   2  17     4818.22     4796.48    265.38 o 
  -8   2  17    22352.32    20564.41    479.16 o 
  -6   2  17      873.32      933.74     81.09 o 
  -4   2  17     1027.18      712.59     81.09 o 
  -2   2  17    17952.99    17839.36    407.90 o 
   0   2  17        2.90      -35.61     49.50 o 
   2   2  17      771.66     1145.06     83.55 o 
   4   2  17    18224.16    18279.20    321.89 o 
   6   2  17     1792.77     2044.40    108.12 o 
   8   2  17      206.65      307.15     93.37 o 
  10   2  17     3445.76     3467.13    137.60 o 
  12   2  17       66.99       66.34    100.75 o 
 -25   3  17      289.57      140.06    125.32 o 
 -23   3  17       35.73       46.69    115.49 o 
 -21   3  17    11837.73    11605.41    253.09 o 
 -19   3  17     1278.67     1228.61    117.95 o 
 -17   3  17      166.90      270.29    100.75 o 
 -15   3  17    16403.56    16738.53    398.07 o 
 -13   3  17     5504.10     5553.30    250.64 o 
 -11   3  17     2770.03     2186.92    103.20 o 
  -9   3  17      117.47      105.66     78.63 o 
  -7   3  17     5733.21     5735.13    282.58 o 
  -5   3  17    12947.24    14578.64    380.87 o 
  -3   3  17      375.88      383.33     76.17 o 
  -1   3  17     1402.76     1353.92     88.46 o 
   1   3  17     7385.59     7587.87    243.26 o 
   3   3  17      102.90      -81.09     81.09 o 
   5   3  17     4115.56     4538.47    172.00 o 
   7   3  17     2929.56     3341.81    137.60 o 
   9   3  17      409.58      398.07     98.29 o 
  11   3  17     1893.20     2110.75    122.86 o 
 -24   4  17     7328.81     6848.25    211.32 o 
 -22   4  17        0.29     -115.49    115.49 o 
 -20   4  17     2034.80     2412.98    140.06 o 
 -18   4  17    10632.43    10745.39    277.66 o 
 -16   4  17     1385.21     1240.89    115.49 o 
 -14   4  17     5881.28     6049.66    275.21 o 
 -12   4  17    13226.97    12391.72    356.30 o 
 -10   4  17      852.47      619.22     88.46 o 
  -8   4  17     6574.71     7828.68    289.95 o 
  -6   4  17     2937.62     2110.75    105.66 o 
  -4   4  17      384.97      430.01     76.17 o 
  -2   4  17    23105.97    22940.54    407.90 o 
   0   4  17     1288.31     1315.86     97.06 o 
   2   4  17      946.60     1216.32     90.92 o 
   4   4  17    12382.29    13119.06    255.55 o 
   6   4  17      166.65      -19.66     90.92 o 
   8   4  17     1839.97     1818.34    117.95 o 
  10   4  17     3103.01     3002.71    135.15 o 
 -23   5  17      138.30       51.60    122.86 o 
 -21   5  17     8094.19     7693.53    206.41 o 
 -19   5  17     1014.26     1012.37    122.86 o 
 -17   5  17       27.00       24.57     98.29 o 
 -15   5  17    22262.57    19841.99    380.87 o 
 -13   5  17     6203.78     6280.63    255.55 o 
 -11   5  17     5615.65     5187.18    255.55 o 
  -9   5  17     4646.69     5108.54    235.89 o 
  -7   5  17     8249.42     7791.82    275.21 o 
  -5   5  17    14150.12    13423.75    336.64 o 
  -3   5  17       29.27      -78.63     78.63 o 
  -1   5  17       62.34      167.09     76.17 o 
   1   5  17    12046.41    11657.01    265.38 o 
   3   5  17      660.40      769.11     93.37 o 
   5   5  17     1428.24     1341.64    105.66 o 
   7   5  17     2161.91     2078.80    115.49 o 
   9   5  17      199.49      255.55     95.83 o 
 -22   6  17        7.88      122.86    117.95 o 
 -20   6  17        2.41      172.00    113.03 o 
 -18   6  17     2416.52     2575.16    149.89 o 
 -16   6  17      346.71      270.29    108.12 o 
 -14   6  17     5435.59     5042.20    223.61 o 
 -12   6  17     1797.75     1693.02    115.49 o 
 -10   6  17     2034.02     2498.98    127.78 o 
  -8   6  17     9571.18     9305.46    277.66 o 
  -6   6  17     1805.06     1737.25    105.66 o 
  -4   6  17      272.22      447.21     81.09 o 
  -2   6  17     3594.23     3540.84    172.00 o 
   0   6  17        2.26      162.98     58.19 o 
   2   6  17     1355.56     1540.67    108.12 o 
   4   6  17     9409.47     8828.76    189.21 o 
   6   6  17      153.77      122.86     93.37 o 
   8   6  17       23.55       -9.83     95.83 o 
 -21   7  17     1937.27     2091.09    147.43 o 
 -19   7  17      439.37      430.01    115.49 o 
 -17   7  17       13.97       39.32    105.66 o 
 -15   7  17     2934.80     2992.88    140.06 o 
 -13   7  17     1286.82     1550.50    117.95 o 
 -11   7  17     1735.47     1604.56    115.49 o 
  -9   7  17     2994.56     2761.91    127.78 o 
  -7   7  17     2917.49     3599.82    176.92 o 
  -5   7  17     4420.35     4307.49    181.83 o 
  -3   7  17       52.74       -9.83     83.55 o 
  -1   7  17      728.73      847.74     98.29 o 
   1   7  17     2816.76     3005.17    142.52 o 
   3   7  17      380.46      395.61     98.29 o 
   5   7  17       43.85      157.26     90.92 o 
   7   7  17      977.25      901.80    110.57 o 
 -20   8  17      180.05      464.41    117.95 o 
 -18   8  17      422.57      262.92    127.78 o 
 -16   8  17      923.77      788.77    122.86 o 
 -14   8  17       58.43      115.49    100.75 o 
 -12   8  17      267.71      120.40    108.12 o 
 -10   8  17     2198.08     2194.29    127.78 o 
  -8   8  17      713.24      555.33    108.12 o 
  -6   8  17       29.11       71.26     93.37 o 
  -4   8  17     1538.30     1688.10    113.03 o 
  -2   8  17     1985.87     1764.28    115.49 o 
   0   8  17       37.14      138.28     62.97 o 
   2   8  17     1895.39     2277.84    130.23 o 
   4   8  17     1048.23      928.83    108.12 o 
   6   8  17       58.16       76.17     95.83 o 
 -17   9  17      201.34      211.32    122.86 o 
 -15   9  17      524.02      592.19    115.49 o 
 -13   9  17     1008.14     1218.78    122.86 o 
 -11   9  17       86.27        2.46    108.12 o 
  -9   9  17        0.42      285.04     95.83 o 
  -7   9  17      547.93      520.93    108.12 o 
  -5   9  17      112.04       58.97    100.75 o 
  -3   9  17       32.55      -12.29     98.29 o 
  -1   9  17      433.54      626.59    103.20 o 
   1   9  17       21.22      -31.94    108.12 o 
   3   9  17       26.48       -9.83     98.29 o 
 -14  10  17      592.43      715.05    122.86 o 
 -12  10  17      554.98      734.71    120.40 o 
 -10  10  17       22.22       68.80    103.20 o 
  -8  10  17      154.59      144.98    105.66 o 
  -6  10  17        0.36      132.69     95.83 o 
  -4  10  17      498.69      670.82    113.03 o 
  -2  10  17      265.00      496.36    108.12 o 
   0  10  17       31.62      -23.50     84.77 o 
 -26   0  18      126.06      181.83    122.86 o 
 -24   0  18    11308.46    11244.20    233.44 o 
 -22   0  18       51.98       81.09    113.03 o 
 -20   0  18       71.63      270.29    110.57 o 
 -18   0  18    31402.66    33685.92    488.99 o 
 -16   0  18       20.92      -95.83     95.83 o 
 -14   0  18     5305.78     4666.25    258.01 o 
 -12   0  18    10222.28    11583.30    371.04 o 
 -10   0  18      457.67      629.05     88.46 o 
  -8   0  18    66455.86    69716.03    825.62 o 
  -6   0  18     6013.08     6548.47    302.24 o 
  -4   0  18     6046.66     6619.73    282.58 o 
  -2   0  18    15671.86    16124.23    371.04 o 
   0   0  18     4183.42     4790.99    154.61 o 
   2   0  18       79.12       66.34     81.09 o 
   4   0  18    12378.98    10991.11    245.72 o 
   6   0  18     3524.67     3400.78    152.35 o 
   8   0  18     3234.02     3459.76    130.23 o 
  10   0  18     2554.72     2410.53    127.78 o 
 -25   1  18      229.60      -17.20    132.69 o 
 -23   1  18      798.30      786.31    115.49 o 
 -21   1  18     9458.20     9091.69    243.26 o 
 -19   1  18     6532.55     7337.24    250.64 o 
 -17   1  18     5250.54     4825.96    230.98 o 
 -15   1  18     9937.80     9875.54    329.27 o 
 -13   1  18    26111.85    27805.81    528.30 o 
 -11   1  18    19691.10    19502.89    457.04 o 
  -9   1  18     2138.87     2250.81    113.03 o 
  -7   1  18     6675.40     6654.13    299.78 o 
  -5   1  18    25516.44    26213.54    491.44 o 
  -3   1  18      168.53      135.15     73.72 o 
  -1   1  18      128.45      164.63     73.72 o 
   1   1  18    13523.31    12467.90    294.87 o 
   3   1  18     1240.43     1235.98     98.29 o 
   5   1  18       11.26       24.57     90.92 o 
   7   1  18     7258.58     7474.84    174.46 o 
   9   1  18     1546.02     1592.27    110.57 o 
  11   1  18     1385.23     1167.18    115.49 o 
 -26   2  18        1.75      -93.37    125.32 o 
 -24   2  18     7050.20     6784.36    203.95 o 
 -22   2  18      128.09      258.01    108.12 o 
 -20   2  18      903.83      992.71    120.40 o 
 -18   2  18    12717.92    12175.49    319.44 o 
 -16   2  18     5488.94     5042.20    248.18 o 
 -14   2  18       30.35       73.72    100.75 o 
 -12   2  18    21276.97    21006.71    461.96 o 
 -10   2  18     3621.90     3926.63    174.46 o 
  -8   2  18    10645.23     9342.32    331.72 o 
  -6   2  18     2987.58     2612.02    117.95 o 
  -4   2  18       36.20       54.06     71.26 o 
  -2   2  18    18495.71    19603.64    393.15 o 
   0   2  18      317.73      478.23     55.60 o 
   2   2  18      756.04      636.42     88.46 o 
   4   2  18    13837.05    13379.52    265.38 o 
   6   2  18     2596.14     2884.77    140.06 o 
   8   2  18      662.40      690.48     98.29 o 
  10   2  18      503.85      341.55    105.66 o 
 -25   3  18       17.23      -17.20    115.49 o 
 -23   3  18        5.57       27.03    115.49 o 
 -21   3  18     3371.06     3442.55    169.55 o 
 -19   3  18      532.07      496.36    113.03 o 
 -17   3  18      176.27      223.61    105.66 o 
 -15   3  18     2855.06     2840.54    137.60 o 
 -13   3  18     6798.70     6216.75    287.49 o 
 -11   3  18     2880.97     2211.49    113.03 o 
  -9   3  18      267.76       78.63     83.55 o 
  -7   3  18      943.27     1213.86     90.92 o 
  -5   3  18     1748.47     1484.16     93.37 o 
  -3   3  18        4.52      130.23     78.63 o 
  -1   3  18        1.47       58.97     76.17 o 
   1   3  18     5604.80     5081.52    208.86 o 
   3   3  18      169.69      -66.34     90.92 o 
   5   3  18      602.60      633.96     95.83 o 
   7   3  18     1495.94     1292.49    108.12 o 
   9   3  18      276.10      339.10    103.20 o 
 -24   4  18       46.57      125.32    132.69 o 
 -22   4  18      289.26      265.38    117.95 o 
 -20   4  18      703.01      658.53    120.40 o 
 -18   4  18     1295.25     1486.61    122.86 o 
 -16   4  18       69.32      181.83    100.75 o 
 -14   4  18      412.23      280.12    103.20 o 
 -12   4  18       30.18       81.09     95.83 o 
 -10   4  18     2844.83     2518.64    137.60 o 
  -8   4  18     1755.44     2081.26    100.75 o 
  -6   4  18      354.90      329.27     83.55 o 
  -4   4  18      935.12      911.63     86.00 o 
  -2   4  18      657.00      621.67     86.00 o 
   0   4  18       54.02      261.76     95.83 o 
   2   4  18     1048.98     1405.53    100.75 o 
   4   4  18      468.11      442.30    100.75 o 
   6   4  18      860.62      977.97    103.20 o 
   8   4  18      606.53      459.50     98.29 o 
  10   4  18       33.98      -27.03    103.20 o 
 -23   5  18      120.80      203.95    125.32 o 
 -21   5  18       11.91      169.55    115.49 o 
 -19   5  18       22.74       71.26    110.57 o 
 -17   5  18       72.96       88.46    103.20 o 
 -15   5  18      652.81      574.99    120.40 o 
 -13   5  18      296.23       86.00    100.75 o 
 -11   5  18     1075.44     1167.18    108.12 o 
  -9   5  18      267.49       49.14     90.92 o 
  -7   5  18     2283.81     2897.05    140.06 o 
  -5   5  18      127.47      196.58     83.55 o 
  -3   5  18        0.10      115.49     76.17 o 
  -1   5  18     1250.04     1196.66     95.83 o 
   1   5  18      892.05      842.82     98.29 o 
   3   5  18      978.08      633.96     95.83 o 
   5   5  18      333.51      555.33     93.37 o 
   7   5  18        7.18       54.06     95.83 o 
   9   5  18       83.93      176.92    100.75 o 
 -22   6  18        4.47       24.57    117.95 o 
 -20   6  18      529.91      555.33    120.40 o 
 -18   6  18     2688.41     2218.86    140.06 o 
 -16   6  18       29.39       24.57    105.66 o 
 -14   6  18      211.76      258.01    113.03 o 
 -12   6  18      219.63      452.13     95.83 o 
 -10   6  18     1672.91     1884.68    115.49 o 
  -8   6  18     2767.15     2830.71    127.78 o 
  -6   6  18      647.05      774.02     98.29 o 
  -4   6  18      489.63      629.05     90.92 o 
  -2   6  18     4482.10     4735.05    181.83 o 
   0   6  18       49.88      -17.34     59.93 o 
   2   6  18     1813.32     1798.68    113.03 o 
   4   6  18      176.15      250.64     98.29 o 
   6   6  18       62.85      157.26     88.46 o 
   8   6  18      940.05     1019.74    117.95 o 
 -21   7  18      223.89      122.86    125.32 o 
 -19   7  18       18.45       51.60    110.57 o 
 -17   7  18     1767.18     1924.00    135.15 o 
 -15   7  18       30.71       68.80    108.12 o 
 -13   7  18      306.78      353.84    103.20 o 
 -11   7  18     1637.05     1641.42    120.40 o 
  -9   7  18     3236.96     3744.79    174.46 o 
  -7   7  18      114.77      157.26     93.37 o 
  -5   7  18     1950.74     2184.46    120.40 o 
  -3   7  18        8.27       86.00     86.00 o 
  -1   7  18      431.18      454.58     95.83 o 
   1   7  18     1545.78     2103.37    115.49 o 
   3   7  18      276.85      294.87     98.29 o 
   5   7  18      597.20      744.54    105.66 o 
 -18   8  18     3104.76     3081.34    157.26 o 
 -16   8  18       36.57     -113.03    113.03 o 
 -14   8  18     1640.43     1511.19    130.23 o 
 -12   8  18      942.02      916.54    115.49 o 
 -10   8  18      201.62      280.12    103.20 o 
  -8   8  18     6565.21     6612.36    186.75 o 
  -6   8  18      356.98      363.67     98.29 o 
  -4   8  18      145.11      -44.23     95.83 o 
  -2   8  18     3938.92     4467.21    144.98 o 
   0   8  18        6.29       64.34     65.96 o 
   2   8  18      751.21      796.14    113.03 o 
   4   8  18      924.40     1076.26    115.49 o 
 -17   9  18      799.92      815.79    130.23 o 
 -15   9  18      141.88      378.41    113.03 o 
 -13   9  18      391.39      329.27    120.40 o 
 -11   9  18     1991.65     1894.51    135.15 o 
  -9   9  18      222.75       83.55    105.66 o 
  -7   9  18      790.95      909.17    108.12 o 
  -5   9  18     5139.45     5123.29    162.18 o 
  -3   9  18        0.04     -100.75    100.75 o 
  -1   9  18      505.77      538.13    103.20 o 
   1   9  18     3931.30     4742.42    164.63 o 
 -12  10  18     1044.34     1009.91    127.78 o 
 -10  10  18      319.01      447.21    105.66 o 
  -8  10  18      347.91      282.58    110.57 o 
  -6  10  18      552.36      417.73    115.49 o 
  -4  10  18      311.05      454.58    105.66 o 
  -2  10  18     2051.15     1906.80    137.60 o 
 -25   1  19      640.35      955.86    135.15 o 
 -23   1  19       31.85     -117.95    117.95 o 
 -21   1  19      148.77      100.75    122.86 o 
 -19   1  19      637.95      457.04    120.40 o 
 -17   1  19      236.62      356.30    108.12 o 
 -15   1  19     3924.32     3835.71    169.55 o 
 -11   1  19       86.48      184.29     88.46 o 
  -9   1  19     3907.77     3562.96    167.09 o 
  -7   1  19     5428.97     5418.15    260.46 o 
  -5   1  19      341.21      449.67     90.92 o 
  -3   1  19       39.40       83.55     73.72 o 
  -1   1  19      220.64      326.81     83.55 o 
   1   1  19      126.41      550.42     88.46 o 
   3   1  19       40.36       58.97     90.92 o 
   5   1  19       89.38        4.91     95.83 o 
   7   1  19      271.70      270.29     95.83 o 
   9   1  19       17.09       61.43     95.83 o 
 -24   2  19     4400.96     3378.67    172.00 o 
 -22   2  19      110.65     -105.66    117.95 o 
 -20   2  19     1420.24     1936.28    135.15 o 
 -18   2  19    12197.36    11497.30    304.69 o 
 -16   2  19     4736.45     4545.84    226.06 o 
 -14   2  19    11580.30    10981.28    331.72 o 
 -12   2  19     9331.07     8757.50    319.44 o 
 -10   2  19      235.86      103.20     90.92 o 
  -8   2  19    13868.62    14396.81    368.58 o 
  -6   2  19       55.56      120.40     78.63 o 
  -4   2  19       12.37      -27.03     76.17 o 
  -2   2  19     7989.38     9103.97    265.38 o 
   0   2  19      728.33      610.86     62.55 o 
   2   2  19      174.43      348.92     88.46 o 
   4   2  19     4410.22     4580.24    172.00 o 
   6   2  19        3.29       66.34     88.46 o 
   8   2  19     1792.10     1626.67    115.49 o 
  10   2  19      965.08     1130.32    113.03 o 
 -25   3  19        1.96       61.43    122.86 o 
 -23   3  19      135.09      100.75    120.40 o 
 -21   3  19     5632.20     5147.86    176.92 o 
 -19   3  19     2457.18     2516.19    137.60 o 
 -17   3  19      341.37      383.33    108.12 o 
 -15   3  19     4514.72     3934.00    191.66 o 
 -13   3  19      463.59      513.56    103.20 o 
 -11   3  19     4561.73     5118.37    250.64 o 
  -9   3  19      500.40      452.13     88.46 o 
  -7   3  19     1038.27      919.00     95.83 o 
  -5   3  19     9672.06     9285.81    287.49 o 
  -3   3  19      562.80      344.01     83.55 o 
  -1   3  19        5.74        7.37     81.09 o 
   1   3  19     8555.60     8728.02    230.98 o 
   3   3  19     2127.11     1955.94    110.57 o 
   5   3  19      370.69      427.55     90.92 o 
   7   3  19     3812.20     3983.14    144.98 o 
   9   3  19      575.60      417.73    105.66 o 
 -24   4  19     6774.67     7152.95    213.78 o 
 -22   4  19       41.41      130.23    115.49 o 
 -20   4  19     1171.83     1235.98    120.40 o 
 -18   4  19     3748.40     3892.22    184.29 o 
 -16   4  19     4013.58     3894.68    174.46 o 
 -14   4  19    13065.93    12276.23    319.44 o 
 -12   4  19    11884.50    12497.38    316.98 o 
 -10   4  19     6516.02     7514.16    262.92 o 
  -8   4  19    16772.74    16470.69    358.75 o 
  -6   4  19     2510.26     2956.03    144.98 o 
  -4   4  19      249.84      221.15     81.09 o 
  -2   4  19    14705.76    15436.21    307.15 o 
   0   4  19     1982.65     1985.94    152.35 o 
   2   4  19     1338.74     1243.35    100.75 o 
   4   4  19     6315.05     6317.49    167.09 o 
   6   4  19      512.12      358.75    103.20 o 
   8   4  19     1013.68     1196.66    115.49 o 
 -23   5  19       37.43      346.47    117.95 o 
 -21   5  19     4246.05     4518.81    176.92 o 
 -19   5  19     1522.52     1479.24    130.23 o 
 -17   5  19     1933.09     2137.77    130.23 o 
 -15   5  19     4373.70     4538.47    201.49 o 
 -13   5  19     2062.99     2061.60    125.32 o 
 -11   5  19     8551.01     8386.46    260.46 o 
  -9   5  19      718.58      587.27     98.29 o 
  -7   5  19     1586.62     1860.11    108.12 o 
  -5   5  19     8706.35     8954.08    248.18 o 
  -3   5  19       47.85       81.09     86.00 o 
  -1   5  19        0.23      -24.57     86.00 o 
   1   5  19     5914.62     5455.01    179.38 o 
   3   5  19     3334.24     3078.89    130.23 o 
   5   5  19      995.38     1007.46    108.12 o 
   7   5  19     3070.42     2919.17    140.06 o 
 -22   6  19      257.29      417.73    120.40 o 
 -20   6  19       28.91      -46.69    110.57 o 
 -18   6  19     4996.41     4248.52    172.00 o 
 -16   6  19     2598.30     2501.44    140.06 o 
 -14   6  19     6037.24     5656.50    203.95 o 
 -12   6  19     1565.01     1611.93    117.95 o 
 -10   6  19      534.35      560.24    105.66 o 
  -8   6  19     7160.44     6772.08    221.15 o 
  -6   6  19      643.19      759.28     98.29 o 
  -4   6  19     1632.83     1540.67    105.66 o 
  -2   6  19    10110.62     8796.82    213.78 o 
   0   6  19        8.73       -3.37     63.26 o 
   2   6  19      679.69      820.71     95.83 o 
   4   6  19     2075.90     1847.82    120.40 o 
   6   6  19       94.74      184.29     98.29 o 
 -21   7  19     1044.24     1204.03    132.69 o 
 -19   7  19      661.40      643.79    125.32 o 
 -17   7  19      113.07      -81.09    113.03 o 
 -15   7  19      800.03      756.82    115.49 o 
 -13   7  19        9.19        9.83    100.75 o 
 -11   7  19      355.96      127.78    103.20 o 
  -9   7  19      759.71      801.05    110.57 o 
  -7   7  19     1516.51     1538.22    115.49 o 
  -5   7  19     3192.69     3155.06    140.06 o 
  -3   7  19        5.09       39.32     93.37 o 
  -1   7  19      736.70      717.51     95.83 o 
   1   7  19     2135.14     2037.03    127.78 o 
   3   7  19      103.42      172.00     98.29 o 
   5   7  19        3.66      127.78     95.83 o 
 -18   8  19      401.20      474.24    127.78 o 
 -16   8  19     1793.87     1705.31    142.52 o 
 -14   8  19      221.95      108.12    115.49 o 
 -12   8  19      405.45      366.12    108.12 o 
 -10   8  19     4865.89     5243.69    169.55 o 
  -8   8  19      799.80      796.14    110.57 o 
  -6   8  19      374.03      181.83    100.75 o 
  -4   8  19     1123.53     1395.70    117.95 o 
  -2   8  19      993.43      525.84    108.12 o 
   0   8  19        5.01     -114.26    114.26 o 
   2   8  19      198.47       17.20    108.12 o 
 -15   9  19        3.72      -12.29    115.49 o 
 -13   9  19      889.26     1027.11    130.23 o 
 -11   9  19        3.01     -113.03    113.03 o 
  -9   9  19      474.41      449.67    108.12 o 
  -7   9  19      150.93      199.03    105.66 o 
  -5   9  19      605.04      700.31    122.86 o 
  -3   9  19      908.25      742.08    113.03 o 
  -1   9  19      176.71      218.69    100.75 o 
 -10  10  19        9.79        7.37    108.12 o 
  -8  10  19       93.17      164.63    110.57 o 
  -6  10  19      235.18      270.29    115.49 o 
 -24   0  20     7100.20     6835.96    201.49 o 
 -22   0  20      204.21       78.63    117.95 o 
 -20   0  20     2221.15     2297.49    137.60 o 
 -18   0  20    37984.98    36310.23    464.41 o 
 -16   0  20      266.65      270.29    100.75 o 
 -14   0  20     4572.17     4580.24    238.35 o 
 -12   0  20      858.48     1108.20    108.12 o 
 -10   0  20     6608.68     5953.83    260.46 o 
  -8   0  20     6570.11     5764.62    262.92 o 
  -6   0  20      253.66      437.38     86.00 o 
  -4   0  20        6.45       71.26     78.63 o 
  -2   0  20    16664.20    15057.80    316.98 o 
   0   0  20      905.87     1262.82     71.26 o 
   2   0  20       48.24      140.06     88.46 o 
   4   0  20    19493.80    19832.16    265.38 o 
   6   0  20      287.70      351.38     93.37 o 
   8   0  20     1858.03     1806.05    117.95 o 
 -25   1  20      410.31      334.18    127.78 o 
 -23   1  20        2.76       39.32    113.03 o 
 -21   1  20     6506.11     5966.11    186.75 o 
 -19   1  20     4604.32     4880.02    203.95 o 
 -17   1  20     2557.31     2388.41    135.15 o 
 -15   1  20    10080.09     9470.10    304.69 o 
 -13   1  20    19264.17    19611.01    405.44 o 
 -11   1  20     7092.00     6887.57    267.84 o 
  -9   1  20     2719.84     2553.04    152.35 o 
  -7   1  20     6914.03     6690.99    267.84 o 
  -5   1  20    10346.79     9880.45    287.49 o 
  -3   1  20      646.61      761.74     86.00 o 
  -1   1  20        2.12       31.94     83.55 o 
   1   1  20    17348.18    17421.63    294.87 o 
   3   1  20     1913.14     1963.31    122.86 o 
   5   1  20     1899.49     1968.23    115.49 o 
   7   1  20     1734.88     1828.17    117.95 o 
   9   1  20      503.64      280.12    110.57 o 
 -24   2  20     4150.39     4302.58    186.75 o 
 -22   2  20      838.84      973.06    127.78 o 
 -20   2  20     1217.23     1132.77    125.32 o 
 -18   2  20     3645.61     4155.15    199.03 o 
 -16   2  20      517.36      501.27    108.12 o 
 -14   2  20    11031.46    10249.03    302.24 o 
 -12   2  20      164.64       95.83     98.29 o 
 -10   2  20     3291.31     2968.31    149.89 o 
  -8   2  20    19290.44    20635.67    398.07 o 
  -6   2  20     4260.87     4265.72    213.78 o 
  -4   2  20      624.56      936.20     90.92 o 
  -2   2  20     7629.24     7909.77    238.35 o 
   0   2  20       89.69       71.43     77.40 o 
   2   2  20      722.29      557.79     98.29 o 
   4   2  20     3753.29     3238.61    137.60 o 
   6   2  20      851.07      894.43    100.75 o 
   8   2  20     1119.24     1154.89    113.03 o 
 -23   3  20      134.52      -98.29    120.40 o 
 -21   3  20     2243.85     2440.01    149.89 o 
 -19   3  20      262.84      319.44    110.57 o 
 -17   3  20      171.01      189.21    105.66 o 
 -15   3  20     1766.24     1835.54    125.32 o 
 -13   3  20     3184.87     3211.58    144.98 o 
 -11   3  20     4572.99     5206.83    235.89 o 
  -9   3  20       69.57      297.32     93.37 o 
  -7   3  20      434.23      427.55     95.83 o 
  -5   3  20     6655.94     6705.73    238.35 o 
  -3   3  20      633.20      501.27     86.00 o 
  -1   3  20     4184.63     4177.26    179.38 o 
   1   3  20     5359.36     5074.14    179.38 o 
   3   3  20      942.05     1086.09    103.20 o 
   5   3  20      326.50      230.98     95.83 o 
   7   3  20      789.47      683.11    110.57 o 
 -24   4  20      139.07      292.41    135.15 o 
 -22   4  20      146.61      117.95    115.49 o 
 -20   4  20       11.25       36.86    110.57 o 
 -18   4  20      200.82       68.80    108.12 o 
 -16   4  20     2084.17     2440.01    130.23 o 
 -14   4  20      686.90      960.77    108.12 o 
 -12   4  20      448.10      461.96    108.12 o 
 -10   4  20      626.52      442.30    105.66 o 
  -8   4  20       10.74      167.09     95.83 o 
  -6   4  20     1407.56     1924.00    110.57 o 
  -4   4  20      577.76      928.83     90.92 o 
  -2   4  20     1130.57     1179.46    105.66 o 
   0   4  20      558.70      613.10     70.35 o 
   2   4  20      340.41      454.58     95.83 o 
   4   4  20     1336.18      941.11    110.57 o 
   6   4  20      437.03      636.42    105.66 o 
 -23   5  20       25.06      -44.23    122.86 o 
 -21   5  20       78.23      245.72    117.95 o 
 -19   5  20        0.15      169.55    105.66 o 
 -17   5  20      297.62      358.75    110.57 o 
 -15   5  20      362.94      398.07    105.66 o 
 -13   5  20      137.50      344.01    103.20 o 
 -11   5  20      680.61      860.02    110.57 o 
  -9   5  20      767.01      889.51    100.75 o 
  -7   5  20     1464.49     1668.45    115.49 o 
  -5   5  20       51.84       90.92     93.37 o 
  -3   5  20       74.27      206.41     88.46 o 
  -1   5  20     1382.21     1685.65    115.49 o 
   1   5  20       99.93      140.06     93.37 o 
   3   5  20        3.04       29.49     93.37 o 
   5   5  20       35.48      130.23     95.83 o 
 -22   6  20        0.49      -73.72    120.40 o 
 -20   6  20      790.29      732.25    125.32 o 
 -18   6  20     1583.70     1599.65    137.60 o 
 -16   6  20      775.56      823.17    117.95 o 
 -14   6  20       45.33     -105.66    105.66 o 
 -12   6  20       71.97      -41.77    103.20 o 
 -10   6  20      934.81     1412.90    113.03 o 
  -8   6  20     8166.72     7981.03    221.15 o 
  -6   6  20     2514.73     2479.33    130.23 o 
  -4   6  20      799.57      894.43    103.20 o 
  -2   6  20     3297.55     3860.28    149.89 o 
   0   6  20      260.92      216.78     66.88 o 
   2   6  20     1234.25     1491.53    115.49 o 
   4   6  20      584.78      798.59    110.57 o 
 -19   7  20       58.21      -95.83    117.95 o 
 -17   7  20     2180.29     2309.78    144.98 o 
 -15   7  20      907.54      776.48    125.32 o 
 -13   7  20     1405.71     1353.92    125.32 o 
 -11   7  20     1427.00     1545.59    120.40 o 
  -9   7  20      777.99     1000.09    110.57 o 
  -7   7  20      954.50      813.34    110.57 o 
  -5   7  20     2941.44     3231.23    142.52 o 
  -3   7  20      591.75      560.24    100.75 o 
  -1   7  20      621.19      882.14    100.75 o 
   1   7  20     1209.31     1334.27    122.86 o 
   3   7  20       30.07      -29.49    100.75 o 
 -18   8  20     1651.59     1393.24    142.52 o 
 -16   8  20      310.58      149.89    122.86 o 
 -14   8  20     3480.70     3803.76    162.18 o 
 -12   8  20      380.20      407.90    113.03 o 
 -10   8  20      368.27      732.25    108.12 o 
  -8   8  20     3200.29     3368.84    152.35 o 
  -6   8  20        8.32      -27.03    100.75 o 
  -4   8  20       79.25      -56.52    100.75 o 
  -2   8  20     1293.29     1439.93    120.40 o 
   0   8  20       41.97       97.06     69.50 o 
 -15   9  20      926.96      611.85    142.52 o 
 -13   9  20      882.29      968.14    130.23 o 
 -11   9  20     1000.44      997.63    125.32 o 
  -9   9  20      380.37      380.87    115.49 o 
  -7   9  20      294.77      484.07    103.20 o 
  -5   9  20     3166.04     3395.87    149.89 o 
  -3   9  20      131.91      324.35    100.75 o 
 -25   1  21       27.08      194.12    122.86 o 
 -23   1  21       37.51      -12.29    117.95 o 
 -21   1  21      413.59      626.59    122.86 o 
 -19   1  21        1.04      154.80    110.57 o 
 -17   1  21      145.92      147.43    110.57 o 
 -15   1  21      238.04      179.38    108.12 o 
 -13   1  21     1223.23      968.14    115.49 o 
 -11   1  21     3690.88     4221.49    189.21 o 
  -9   1  21      753.00      943.57    100.75 o 
  -7   1  21     5289.59     6167.60    235.89 o 
  -5   1  21      583.64      442.30     95.83 o 
  -3   1  21        2.56        7.37     90.92 o 
  -1   1  21      983.35      894.43    103.20 o 
   1   1  21      105.49      520.93     98.29 o 
   3   1  21        7.02      147.43     95.83 o 
   5   1  21      504.27      331.72    103.20 o 
   7   1  21      194.30       56.52    103.20 o 
 -24   2  21     3556.64     3513.81    172.00 o 
 -22   2  21       29.11     -113.03    113.03 o 
 -20   2  21     1132.78     1258.09    122.86 o 
 -18   2  21     3570.97     3644.05    181.83 o 
 -16   2  21      250.16      191.66    105.66 o 
 -14   2  21     8039.38     8386.47    262.92 o 
 -12   2  21     1405.56     1766.74    113.03 o 
 -10   2  21      121.99      221.15     93.37 o 
  -8   2  21     2265.14     2756.99    137.60 o 
  -6   2  21      998.55     1012.37    100.75 o 
  -4   2  21     1195.33      928.83    100.75 o 
  -2   2  21     4444.06     4680.99    189.21 o 
   0   2  21      959.93      610.82    140.06 o 
   2   2  21     1132.98     1410.44    105.66 o 
   4   2  21     2020.04     2196.75    122.86 o 
   6   2  21      580.65      673.28    103.20 o 
 -23   3  21       17.02       71.26    120.40 o 
 -21   3  21     4868.68     4631.85    169.55 o 
 -19   3  21     4212.49     4128.12    162.18 o 
 -17   3  21      163.44       14.74    105.66 o 
 -15   3  21     2300.00     2037.03    130.23 o 
 -13   3  21        5.68      105.66     98.29 o 
 -11   3  21     3717.34     3292.66    181.83 o 
  -9   3  21     1730.24     1764.28    120.40 o 
  -7   3  21     1860.98     2002.63    113.03 o 
  -5   3  21    12980.64    13205.06    289.95 o 
  -3   3  21     3302.57     2838.08    152.35 o 
  -1   3  21        9.25       54.06     90.92 o 
   1   3  21     8563.22     8438.07    191.66 o 
   3   3  21     1446.04     1523.47    113.03 o 
   5   3  21      403.08      375.95    103.20 o 
   7   3  21      674.06      751.91    110.57 o 
 -22   4  21      344.85      513.56    122.86 o 
 -20   4  21     1578.09     1786.39    140.06 o 
 -18   4  21     2882.06     2946.20    142.52 o 
 -16   4  21     1417.98     1137.69    125.32 o 
 -14   4  21     3075.89     3241.06    152.35 o 
 -12   4  21     7191.85     6860.54    228.52 o 
 -10   4  21     2792.58     2661.16    132.69 o 
  -8   4  21    19540.98    19561.87    339.10 o 
  -6   4  21      322.35      240.81     98.29 o 
  -4   4  21       82.42       76.17     90.92 o 
  -2   4  21    12568.08    11927.31    235.89 o 
   0   4  21      540.90      596.13     71.24 o 
   2   4  21       56.42      127.78     93.37 o 
   4   4  21     2611.68     3069.06    132.69 o 
   6   4  21      320.86      262.92    100.75 o 
 -21   5  21     2346.07     2147.60    147.43 o 
 -19   5  21     2801.39     2545.67    147.43 o 
 -17   5  21     3762.50     3417.98    154.80 o 
 -15   5  21      208.99      235.89    108.12 o 
 -13   5  21     3757.86     3958.57    172.00 o 
 -11   5  21    18671.71    17866.39    312.07 o 
  -9   5  21       83.59      149.89     95.83 o 
  -7   5  21     3276.62     3459.76    154.80 o 
  -5   5  21    10364.48     9669.13    221.15 o 
  -3   5  21      140.97      304.69     95.83 o 
  -1   5  21       80.29       76.17     90.92 o 
   1   5  21     3731.19     3769.36    142.52 o 
   3   5  21     1121.99     1503.81    110.57 o 
   5   5  21      577.32      712.59    108.12 o 
 -20   6  21      299.61      206.41    117.95 o 
 -18   6  21     3082.36     2985.51    154.80 o 
 -16   6  21     2351.05     2405.61    142.52 o 
 -14   6  21     2097.85     2110.75    122.86 o 
 -12   6  21     1862.48     1371.12    125.32 o 
 -10   6  21     2117.40     2282.75    127.78 o 
  -8   6  21     2089.11     2083.72    125.32 o 
  -6   6  21      717.36      606.93    103.20 o 
  -4   6  21     1239.35     1373.58    108.12 o 
  -2   6  21     5303.05     5002.88    152.35 o 
   0   6  21      164.34      217.21     78.63 o 
   2   6  21      117.04       12.29    100.75 o 
 -19   7  21      621.16      629.05    125.32 o 
 -17   7  21      960.76      791.22    130.23 o 
 -15   7  21      947.28      852.65    127.78 o 
 -13   7  21     1317.41     1223.69    127.78 o 
 -11   7  21     1042.15     1044.32    115.49 o 
  -9   7  21       36.94      -76.17    100.75 o 
  -7   7  21      310.36      216.23    103.20 o 
  -5   7  21     1908.06     2132.86    127.78 o 
  -3   7  21      411.72      484.07    105.66 o 
  -1   7  21      167.00       81.09     93.37 o 
   1   7  21     1187.82      943.57    120.40 o 
 -16   8  21      124.54      211.32    115.49 o 
 -14   8  21      261.00      530.76    117.95 o 
 -12   8  21      428.84      363.67    110.57 o 
 -10   8  21      665.53      631.50    115.49 o 
  -8   8  21      324.80      272.75    108.12 o 
  -6   8  21       19.44     -100.75    103.20 o 
  -4   8  21     1326.28     1260.55    122.86 o 
  -2   8  21      549.83      589.73    110.57 o 
 -11   9  21       36.77      -12.29    110.57 o 
  -9   9  21      202.83       46.69    110.57 o 
  -7   9  21      183.09      137.60    113.03 o 
  -5   9  21       26.35      255.55    105.66 o 
 -24   0  22     7634.05     7860.62    213.78 o 
 -22   0  22      675.26      675.73    125.32 o 
 -20   0  22     1076.59     1324.44    127.78 o 
 -18   0  22    14615.74    15077.45    280.12 o 
 -16   0  22      824.38      837.91    113.03 o 
 -14   0  22    12603.33    11325.29    289.95 o 
 -12   0  22     1664.33     1535.76    110.57 o 
 -10   0  22      233.38      267.84     98.29 o 
  -8   0  22    12193.05    12244.29    292.41 o 
  -6   0  22     2198.81     2811.05    140.06 o 
  -4   0  22        1.18       63.89     90.92 o 
  -2   0  22    28714.25    30503.84    368.58 o 
   0   0  22     3208.06     2810.36     93.63 o 
   2   0  22     1861.39     1700.39    113.03 o 
   4   0  22     3727.33     3609.65    147.43 o 
   6   0  22     1554.02     1486.61    122.86 o 
 -23   1  22        0.84       -4.91    122.86 o 
 -21   1  22     4186.64     4324.69    169.55 o 
 -19   1  22     2469.26     2631.67    147.43 o 
 -17   1  22     2767.81     2722.59    144.98 o 
 -15   1  22       45.47      -24.57    105.66 o 
 -13   1  22     1667.94     1879.77    117.95 o 
 -11   1  22     5007.66     4882.48    211.32 o 
  -9   1  22      381.92      280.12    100.75 o 
  -7   1  22     2013.25     2034.57    117.95 o 
  -5   1  22     9264.13    10222.00    255.55 o 
  -3   1  22     2044.89     2041.94    125.32 o 
  -1   1  22      378.39      319.44    100.75 o 
   1   1  22     5341.43     5369.01    154.80 o 
   3   1  22     1065.92     1027.11    110.57 o 
   5   1  22     1473.53     1474.33    120.40 o 
 -24   2  22     1916.36     1985.43    157.26 o 
 -22   2  22      763.53      776.48    127.78 o 
 -20   2  22     1717.68     1540.67    137.60 o 
 -18   2  22     3699.48     3757.08    162.18 o 
 -16   2  22     1214.55     1231.06    117.95 o 
 -14   2  22     8727.69     8612.53    250.64 o 
 -12   2  22     2181.72     2024.74    125.32 o 
 -10   2  22     5365.17     5833.42    216.23 o 
  -8   2  22    26145.53    24788.36    383.33 o 
  -6   2  22      108.55      -36.86     98.29 o 
  -4   2  22     1102.49     1285.12    105.66 o 
  -2   2  22     8358.37     7597.70    203.95 o 
   0   2  22     1607.01     1792.89     82.52 o 
   2   2  22      406.73      324.35    103.20 o 
   4   2  22     1333.28     1321.98    115.49 o 
   6   2  22      218.01      275.21    100.75 o 
 -23   3  22        2.43     -103.20    117.95 o 
 -21   3  22     2279.40     2150.06    152.35 o 
 -19   3  22     3271.35     3049.40    152.35 o 
 -17   3  22     1641.18     1783.94    127.78 o 
 -15   3  22     1031.30     1032.03    115.49 o 
 -13   3  22     1176.31     1218.78    122.86 o 
 -11   3  22      736.54      621.67    108.12 o 
  -9   3  22     3723.92     3621.93    176.92 o 
  -7   3  22     2502.56     2759.45    142.52 o 
  -5   3  22     1903.63     1506.27    120.40 o 
  -3   3  22       58.32      -81.09     98.29 o 
  -1   3  22      328.93      432.47     93.37 o 
   1   3  22     3167.54     2985.51    132.69 o 
   3   3  22     1147.86     1344.10    113.03 o 
   5   3  22       11.42       56.52     93.37 o 
 -22   4  22      523.09      425.10    130.23 o 
 -20   4  22       20.10     -120.40    120.40 o 
 -18   4  22      304.04      321.89    115.49 o 
 -16   4  22     3528.99     3850.45    162.18 o 
 -14   4  22      284.80      287.49    105.66 o 
 -12   4  22      618.28      341.55    110.57 o 
 -10   4  22     1465.95     1975.60    120.40 o 
  -8   4  22      117.18      135.15    105.66 o 
  -6   4  22        5.96      260.46     93.37 o 
  -4   4  22      239.12      457.04     90.92 o 
  -2   4  22      777.22      660.99    103.20 o 
   0   4  22      479.44      668.40    113.03 o 
   2   4  22        0.13      -95.83     95.83 o 
   4   4  22      162.21      115.49    103.20 o 
 -21   5  22       87.14       63.89    115.49 o 
 -19   5  22       24.28      -76.17    117.95 o 
 -17   5  22      698.31      690.48    117.95 o 
 -15   5  22        9.69      -93.37    103.20 o 
 -13   5  22       48.75        0.00    108.12 o 
 -11   5  22      843.06      992.71    120.40 o 
  -9   5  22        0.36     -100.75    100.75 o 
  -7   5  22     1835.00     1943.65    125.32 o 
  -5   5  22      726.67      513.56    108.12 o 
  -3   5  22       66.74       -2.46    100.75 o 
  -1   5  22       90.82       46.69     95.83 o 
   1   5  22       40.46       63.89    100.75 o 
   3   5  22        3.30       90.92    100.75 o 
 -20   6  22      946.31      668.36    135.15 o 
 -18   6  22      466.56      484.07    122.86 o 
 -16   6  22        2.09     -108.12    108.12 o 
 -14   6  22     1077.84     1299.87    127.78 o 
 -12   6  22       93.21      115.49    108.12 o 
 -10   6  22      267.35      194.12    103.20 o 
  -8   6  22     1778.78     2093.54    122.86 o 
  -6   6  22      834.23      700.31    105.66 o 
  -4   6  22     1680.30     1933.83    125.32 o 
  -2   6  22      685.24      963.23    115.49 o 
   0   6  22       27.39      -93.37    105.66 o 
   2   6  22      262.56      312.07    108.12 o 
 -17   7  22      324.93      427.55    120.40 o 
 -15   7  22      546.12      614.30    127.78 o 
 -13   7  22      642.25      742.08    117.95 o 
 -11   7  22     3905.11     4184.63    159.72 o 
  -9   7  22       14.86      -27.03    100.75 o 
  -7   7  22      195.71      172.00     95.83 o 
  -5   7  22     1210.25     1592.27    122.86 o 
  -3   7  22       58.91      -27.03    100.75 o 
  -1   7  22      190.07      400.53    103.20 o 
 -14   8  22     3176.99     2899.51    162.18 o 
 -12   8  22      112.44      127.78    110.57 o 
 -10   8  22        1.46       90.92    105.66 o 
  -8   8  22     3293.81     4049.49    157.26 o 
  -6   8  22        2.07        9.83    103.20 o 
  -4   8  22        0.64     -100.75    100.75 o 
 -23   1  23       49.15      277.66    120.40 o 
 -21   1  23       18.63       -7.37    122.86 o 
 -19   1  23       79.31      -44.23    115.49 o 
 -17   1  23        2.92       24.57    105.66 o 
 -15   1  23      138.23      127.78    105.66 o 
 -13   1  23      116.75      -58.97    108.12 o 
 -11   1  23      760.63      675.73    110.57 o 
  -9   1  23     2984.14     2656.25    132.69 o 
  -7   1  23        1.26       98.29    100.75 o 
  -5   1  23     6794.57     6307.66    199.03 o 
  -3   1  23      374.15      434.93    105.66 o 
  -1   1  23        1.54       27.03     95.83 o 
   1   1  23      733.43      985.34    105.66 o 
   3   1  23        0.21       19.66     98.29 o 
 -22   2  23        4.70      -36.86    115.49 o 
 -20   2  23     1726.93     1882.22    142.52 o 
 -18   2  23      731.80      746.99    122.86 o 
 -16   2  23        2.20      -95.83    105.66 o 
 -14   2  23     7121.74     6666.42    216.23 o 
 -12   2  23      171.31       63.89    103.20 o 
 -10   2  23      260.82      181.83    103.20 o 
  -8   2  23     3150.41     2963.40    149.89 o 
  -6   2  23      330.55       71.26    100.75 o 
  -4   2  23      712.62      648.70    108.12 o 
  -2   2  23     4928.70     4860.37    159.72 o 
   0   2  23      535.82      500.31     73.83 o 
   2   2  23      899.19     1172.09    108.12 o 
   4   2  23      601.18      690.48    110.57 o 
 -23   3  23      323.02      346.47    132.69 o 
 -21   3  23     1949.68     1727.42    147.43 o 
 -19   3  23     1483.61     1587.36    135.15 o 
 -17   3  23     3073.35     2865.11    144.98 o 
 -15   3  23      209.82      157.26    108.12 o 
 -13   3  23     2519.06     2385.95    130.23 o 
 -11   3  23     5306.74     5791.65    194.12 o 
  -9   3  23       33.26     -103.20    103.20 o 
  -7   3  23       50.69       81.09     98.29 o 
  -5   3  23     6857.30     6420.70    181.83 o 
  -3   3  23     1678.53     1744.62    117.95 o 
  -1   3  23      183.49      289.95     95.83 o 
   1   3  23     2771.14     2857.74    135.15 o 
   3   3  23     1354.85     1439.93    120.40 o 
 -22   4  23      781.61      633.96    137.60 o 
 -20   4  23     1413.60     1275.29    140.06 o 
 -18   4  23     2024.75     1575.07    142.52 o 
 -16   4  23      752.97      624.13    117.95 o 
 -14   4  23     8926.24     7990.85    206.41 o 
 -12   4  23      494.67      503.73    110.57 o 
 -10   4  23     2733.53     2557.96    135.15 o 
  -8   4  23     9940.60    11227.00    228.52 o 
  -6   4  23       95.63      169.55     98.29 o 
  -4   4  23      704.36      756.82     95.83 o 
  -2   4  23     3056.26     3216.49    140.06 o 
   0   4  23      454.11      629.89     72.91 o 
   2   4  23     1021.25     1118.03    115.49 o 
 -19   5  23     2100.53     1904.34    142.52 o 
 -17   5  23     1992.36     1616.85    140.06 o 
 -15   5  23     1411.27     1489.07    127.78 o 
 -13   5  23     2102.44     2142.69    135.15 o 
 -11   5  23     6039.69     5889.94    172.00 o 
  -9   5  23        1.18      157.26     95.83 o 
  -7   5  23     1885.68     1759.36    122.86 o 
  -5   5  23     9362.83     9384.09    199.03 o 
  -3   5  23      417.16      262.92    105.66 o 
  -1   5  23       23.93       54.06     95.83 o 
   1   5  23     1676.21     1665.99    127.78 o 
 -18   6  23     2878.68     2464.58    157.26 o 
 -16   6  23     1600.49     1523.47    135.15 o 
 -14   6  23     2505.91     2498.98    147.43 o 
 -12   6  23       80.17      196.58    105.66 o 
 -10   6  23      326.25      427.55    105.66 o 
  -8   6  23     1275.87     1366.21    115.49 o 
  -6   6  23        4.93      -14.74    100.75 o 
  -4   6  23       84.65        9.83    100.75 o 
  -2   6  23     3945.38     3872.57    154.80 o 
   0   6  23     1038.19     1223.50     86.88 o 
 -15   7  23      985.93      798.59    130.23 o 
 -13   7  23     1849.21     1963.31    140.06 o 
 -11   7  23     1728.11     1533.30    135.15 o 
  -9   7  23        6.15     -105.66    105.66 o 
  -7   7  23      439.02      405.44    108.12 o 
  -5   7  23     2127.04     1982.97    137.60 o 
  -3   7  23      396.50      248.18    115.49 o 
 -12   8  23        8.63      -81.09    113.03 o 
 -10   8  23      239.84      245.72    115.49 o 
  -8   8  23      423.04      393.15    115.49 o 
 -22   0  24      735.25      589.73    130.23 o 
 -20   0  24     7600.90     7307.75    208.86 o 
 -18   0  24     1412.81     1272.84    127.78 o 
 -16   0  24     1261.48     1243.35    122.86 o 
 -14   0  24    14739.17    15512.38    270.29 o 
 -12   0  24      362.83      265.38    115.49 o 
 -10   0  24      541.86      717.51    115.49 o 
  -8   0  24    16990.75    16510.01    280.12 o 
  -6   0  24      262.53      132.69    103.20 o 
  -4   0  24       24.96       51.60    100.75 o 
  -2   0  24     8797.15     7875.37    184.29 o 
   0   0  24     2367.50     2371.37     90.35 o 
   2   0  24     2339.62     2651.33    132.69 o 
 -23   1  24      388.53      260.46    125.32 o 
 -21   1  24     1556.19     1444.84    144.98 o 
 -19   1  24     2465.95     2462.13    142.52 o 
 -17   1  24     3664.61     3720.22    157.26 o 
 -15   1  24       11.00      -83.55    110.57 o 
 -13   1  24     5527.26     4961.11    186.75 o 
 -11   1  24    14981.61    14944.77    272.75 o 
  -9   1  24     1365.55     1479.24    120.40 o 
  -7   1  24        2.38      -49.14    103.20 o 
  -5   1  24     8564.37     8750.13    201.49 o 
  -3   1  24     2941.78     2648.88    135.15 o 
  -1   1  24      690.04      624.13    108.12 o 
   1   1  24     2777.03     2916.71    137.60 o 
   3   1  24      659.76      801.05    110.57 o 
 -22   2  24     1514.43     1894.51    144.98 o 
 -20   2  24     2195.91     2051.77    152.35 o 
 -18   2  24     1144.19     1073.80    127.78 o 
 -16   2  24     1151.98     1297.41    120.40 o 
 -14   2  24     2465.22     2282.75    137.60 o 
 -12   2  24     1359.29     1238.43    120.40 o 
 -10   2  24      588.27      624.13    108.12 o 
  -8   2  24    10888.75    10499.67    230.98 o 
  -6   2  24     1695.75     1862.57    125.32 o 
  -4   2  24       88.73      -27.03     90.92 o 
  -2   2  24     3151.29     3214.03    135.15 o 
   0   2  24      187.22      245.45     72.09 o 
   2   2  24      935.02     1044.32    115.49 o 
 -21   3  24     2456.72     2604.65    159.72 o 
 -19   3  24     1386.06     1533.30    135.15 o 
 -17   3  24      371.44      405.44    113.03 o 
 -15   3  24      567.70      390.70    113.03 o 
 -13   3  24     1281.16     1223.69    122.86 o 
 -11   3  24     1803.74     1720.05    125.32 o 
  -9   3  24       40.02      179.38    103.20 o 
  -7   3  24      188.65      -31.94    105.66 o 
  -5   3  24     1856.01     1702.85    125.32 o 
  -3   3  24     1169.91     1560.33    117.95 o 
  -1   3  24       52.55       51.60     98.29 o 
   1   3  24      768.55      909.17    110.57 o 
 -20   4  24        2.63      120.40    120.40 o 
 -18   4  24      185.35      152.35    113.03 o 
 -16   4  24      239.27      206.41    110.57 o 
 -14   4  24        9.97      105.66    115.49 o 
 -12   4  24      270.02      186.75    105.66 o 
 -10   4  24     1089.95      970.60    117.95 o 
  -8   4  24      235.61      194.12    105.66 o 
  -6   4  24       36.72       86.00    100.75 o 
  -4   4  24       21.40       17.20     98.29 o 
  -2   4  24      116.47      -71.26    105.66 o 
   0   4  24      149.55      140.18     74.65 o 
 -19   5  24       20.85       58.97    115.49 o 
 -17   5  24       76.24       14.74    113.03 o 
 -15   5  24      386.17      179.38    117.95 o 
 -13   5  24      945.85     1088.55    117.95 o 
 -11   5  24        1.74      -49.14    100.75 o 
  -9   5  24       18.57     -105.66    105.66 o 
  -7   5  24       23.86      326.81     95.83 o 
  -5   5  24        0.17       78.63    103.20 o 
  -3   5  24        7.21        9.83    105.66 o 
  -1   5  24       12.04      176.92    100.75 o 
 -16   6  24       12.65       73.72    113.03 o 
 -14   6  24     1327.18     1437.47    137.60 o 
 -12   6  24       32.19      100.75    108.12 o 
 -10   6  24      918.17      985.34    122.86 o 
  -8   6  24      559.22      678.19    110.57 o 
  -6   6  24       39.52      117.95    100.75 o 
  -4   6  24      633.33      724.88    117.95 o 
  -2   6  24      234.47      361.21    113.03 o 
 -13   7  24       91.08      137.60    113.03 o 
 -11   7  24     1001.35     1194.21    125.32 o 
  -9   7  24        6.58        4.91    108.12 o 
  -7   7  24      177.74      287.49    110.57 o 
 -21   1  25        2.54      -12.29    122.86 o 
 -19   1  25      176.65       86.00    120.40 o 
 -17   1  25     1418.36     1250.72    130.23 o 
 -15   1  25       11.56      105.66    113.03 o 
 -13   1  25     1498.67     1081.17    125.32 o 
 -11   1  25     2225.39     2567.79    137.60 o 
  -9   1  25       24.59     -110.57    110.57 o 
  -7   1  25        3.80     -103.20    103.20 o 
  -5   1  25      427.07      356.30    113.03 o 
  -3   1  25        2.09       73.72    103.20 o 
  -1   1  25      104.23      213.78    100.75 o 
   1   1  25       42.44      120.40     98.29 o 
 -20   2  25     2291.92     2157.43    152.35 o 
 -18   2  25      338.52      434.93    120.40 o 
 -16   2  25      118.79      -76.17    113.03 o 
 -14   2  25     6637.54     6671.33    186.75 o 
 -12   2  25       99.74       73.72    105.66 o 
 -10   2  25      356.36      255.55    103.20 o 
  -8   2  25     5487.43     5916.97    174.46 o 
  -6   2  25      194.87      140.06    105.66 o 
  -4   2  25       93.13      253.09    100.75 o 
  -2   2  25     1749.93     2083.72    125.32 o 
   0   2  25      197.48       22.49     73.83 o 
 -21   3  25      248.14      260.46    122.86 o 
 -19   3  25     2095.80     1904.34    147.43 o 
 -17   3  25     4221.02     3479.41    164.63 o 
 -15   3  25       20.74     -113.03    113.03 o 
 -13   3  25      134.04      140.06    110.57 o 
 -11   3  25     4336.43     4278.01    152.35 o 
  -9   3  25     1615.14     1356.38    122.86 o 
  -7   3  25        0.10     -105.66    105.66 o 
  -5   3  25     3788.16     3690.73    152.35 o 
  -3   3  25      928.58     1103.29    113.03 o 
  -1   3  25      668.62      673.28    115.49 o 
 -18   4  25      770.92      633.96    127.78 o 
 -16   4  25      363.81      358.75    113.03 o 
 -14   4  25     4729.75     4678.53    174.46 o 
 -12   4  25       70.75       63.89    105.66 o 
 -10   4  25        1.10      -46.69    103.20 o 
  -8   4  25     5420.90     5491.87    169.55 o 
  -6   4  25     2260.98     2127.95    132.69 o 
  -4   4  25      612.24      808.42    110.57 o 
  -2   4  25     3547.76     3727.59    152.35 o 
 -17   5  25     3276.74     3132.95    167.09 o 
 -15   5  25      239.72      358.75    113.03 o 
 -13   5  25      629.34      425.10    120.40 o 
 -11   5  25     2572.68     2501.44    142.52 o 
  -9   5  25       26.27       36.86    105.66 o 
  -7   5  25        9.42        9.83    105.66 o 
  -5   5  25     2709.07     2943.74    144.98 o 
  -3   5  25      769.74      884.60    120.40 o 
 -14   6  25     3156.45     2823.34    159.72 o 
 -12   6  25       56.22       12.29    110.57 o 
 -10   6  25      570.29      614.30    115.49 o 
  -8   6  25     2277.20     2607.10    137.60 o 
  -6   6  25      190.81      201.49    110.57 o 
 -20   0  26     5756.02     5587.70    194.12 o 
 -18   0  26     1539.19     1132.77    140.06 o 
 -16   0  26     2389.74     2560.42    147.43 o 
 -14   0  26     9883.69     9403.75    211.32 o 
 -12   0  26      251.87      471.78    108.12 o 
 -10   0  26        0.61       56.52    105.66 o 
  -8   0  26    10492.75     9796.91    211.32 o 
  -6   0  26     1588.46     1648.79    127.78 o 
  -4   0  26      329.97      339.10    108.12 o 
  -2   0  26     3070.23     3371.30    147.43 o 
 -19   1  26     1942.95     1921.54    147.43 o 
 -17   1  26     3172.45     3078.89    154.80 o 
 -15   1  26       15.35      -12.29    115.49 o 
 -13   1  26     1480.07     1194.21    135.15 o 
 -11   1  26     6348.31     6460.01    181.83 o 
  -9   1  26     1262.55     1270.38    120.40 o 
  -7   1  26        0.81      113.03    103.20 o 
  -5   1  26     5153.54     4693.28    164.63 o 
  -3   1  26     1025.90     1017.29    115.49 o 
  -1   1  26      336.08      351.38    110.57 o 
 -20   2  26     2229.23     1798.68    152.35 o 
 -18   2  26       44.52     -117.95    117.95 o 
 -16   2  26     1161.68     1115.57    127.78 o 
 -14   2  26     6826.42     6693.45    194.12 o 
 -12   2  26        1.34     -110.57    110.57 o 
 -10   2  26      352.31      471.78    105.66 o 
  -8   2  26     2846.26     2621.85    142.52 o 
  -6   2  26      258.45      285.04    108.12 o 
  -4   2  26      514.08      520.93    108.12 o 
  -2   2  26     1044.56     1135.23    113.03 o 
 -19   3  26      360.57      402.98    122.86 o 
 -17   3  26      918.54      621.67    130.23 o 
 -15   3  26       58.67      147.43    113.03 o 
 -13   3  26      295.95      240.81    115.49 o 
 -11   3  26     1177.36     1088.55    125.32 o 
  -9   3  26       55.13      144.98    105.66 o 
  -7   3  26      170.85      260.46    105.66 o 
  -5   3  26     1225.92     1184.38    125.32 o 
  -3   3  26      582.45      520.93    117.95 o 
 -18   4  26      240.09      346.47    115.49 o 
 -16   4  26      161.29      358.75    113.03 o 
 -14   4  26       21.41      -73.72    113.03 o 
 -12   4  26      239.58      302.24    113.03 o 
 -10   4  26      115.59      260.46    108.12 o 
  -8   4  26      260.75      235.89    113.03 o 
  -6   4  26      444.56      589.73    115.49 o 
  -4   4  26       46.25      100.75    108.12 o 
 -15   5  26      214.23      348.92    115.49 o 
 -13   5  26      173.78      108.12    113.03 o 
 -11   5  26       51.56      -61.43    115.49 o 
  -9   5  26        5.31      120.40    110.57 o 
  -7   5  26       11.98      115.49    103.20 o 
 -19   1  27      103.73       36.86    122.86 o 
 -17   1  27      239.54      464.41    117.95 o 
 -15   1  27        0.38      164.63    115.49 o 
 -13   1  27      579.43      579.90    122.86 o 
 -11   1  27      496.58      457.04    115.49 o 
  -9   1  27       23.29       95.83    105.66 o 
  -7   1  27        0.89      -27.03    105.66 o 
  -5   1  27       91.64       31.94    110.57 o 
 -18   2  27      258.43      314.52    117.95 o 
 -16   2  27      347.83      243.26    120.40 o 
 -14   2  27     2350.14     2538.30    152.35 o 
 -12   2  27       36.52       61.43    108.12 o 
 -10   2  27       18.83      167.09    105.66 o 
  -8   2  27     2263.78     2238.52    140.06 o 
  -6   2  27      326.60      334.18    113.03 o 
  -4   2  27      451.33      685.56    113.03 o 
 -17   3  27     3678.28     3764.45    169.55 o 
 -15   3  27        3.08      100.75    113.03 o 
 -13   3  27      475.28      395.61    120.40 o 
 -11   3  27     3055.11     3145.23    152.35 o 
  -9   3  27      711.19      616.76    120.40 o 
  -7   3  27      162.82      238.35    110.57 o 
  -5   3  27     1989.30     2130.40    142.52 o 
 -14   4  27     4049.42     3845.54    174.46 o 
 -12   4  27      494.63      457.04    120.40 o 
 -10   4  27      139.52      260.46    110.57 o 
  -8   4  27     3440.26     3327.07    159.72 o 
 -16   0  28     2189.72     2140.23    152.35 o 
 -14   0  28     5787.09     5644.22    189.21 o 
 -12   0  28       21.38      -93.37    113.03 o 
 -10   0  28       14.27        7.37    108.12 o 
  -8   0  28     3861.61     4211.66    169.55 o 
 -15   1  28       71.78      120.40    113.03 o 
 -13   1  28      272.37      103.20    120.40 o 
 -11   1  28     4433.25     4263.26    167.09 o 
  -9   1  28     1096.66      963.23    127.78 o 
  -7   1  28       92.02      172.00    108.12 o 
 -14   2  28     2833.08     2506.36    159.72 o 
 -12   2  28       90.17       71.26    120.40 o 
 -10   2  28       11.80     -105.66    108.12 o 
  -8   2  28     2775.93     2643.96    149.89 o 
                                                 
